# Supplementary material for: N-[4-(4-Nitro­phen­oxy)phen­yl]acetamide
Source: Acta Crystallogr Sect E Struct Rep Online. 2012 Jul 18;68(Pt 8):o2485. doi: 10.1107/S1600536812031856 (PMC3414940; doi:10.1107/S1600536812031856)
Supplement: Supplementary file 1 [file e-68-o2485-sup1.cif]

##############################################################################
#                                                                            #
# This CIF contains the data in a paper accepted for publication in          #
# Acta Crystallographica Section E. It conforms to the requirements of       #
# Notes for Authors for Acta Crystallographica Section E, and has been       #
# peer reviewed under the auspices of the IUCr Commission on Journals.       #
#                                                                            #
# Full details of the Crystallographic Information File format               #
# are given in the paper "The Crystallographic Information File (CIF):       #
# a New Standard Archive File for Crystallography" by S. R. Hall, F. H.      #
# Allen and I. D. Brown [Acta Cryst. (1991), A47, 655-685].                  #
#                                                                            #
# The current version of the core CIF dictionary is obtainable from          #
# ftp://ftp.iucr.org/pub/cif_core.dic.                                       #
#                                                                            #
# Software is freely available for graphical display of the structure(s)     #
# in this CIF. For information consult the CIF software page                 #
# http://www.iucr.org/resources/cif/software.                                #
#                                                                            #
# This file may be used for bona fide research purposes within the           #
# scientific community so long as proper attribution is given to the journal # 
# article from which it was obtained.                                        #
#                                                                            #
##############################################################################
data_global
_audit_creation_method     ?
_journal_date_recd_electronic     2012-07-10
_journal_date_accepted     2012-07-12
_journal_name_full     'Acta Crystallographica, Section E'
_journal_year     2012
_journal_volume     68
_journal_issue      8
_journal_page_first     o2485
_journal_page_last     o2485
_journal_paper_category     QO
_journal_paper_doi     10.1107/S1600536812031856
_journal_coeditor_code     SJ5257
_publ_contact_author
;
Muhammad Nawaz Tahir
University of Sargodha
Department of Physics
Sargodha
Pakistan
;
_publ_contact_author_email     'dmntahir_uos@yahoo.com'
_publ_contact_author_fax     '0092 48 32 22 121'
_publ_contact_author_phone     '0092 48 92 30 914'
_publ_section_title
;
<i>N</i>-[4-(4-Nitrophenoxy)phenyl]acetamide
;
loop_
    _publ_author_name
    _publ_author_address
    'Asifa Nigar'
;
Department of Chemistry
Quaid-i-Azam University
Islamabad
Pakistan
;
    'Zareen Akhter'
;
Department of Chemistry
Quaid-i-Azam University
Islamabad
Pakistan
;
    'Tahir, M. Nawaz'
;
Department of Physics
University of Sargodha
Sargodha
Pakistan
;
data_I
_audit_creation_method     SHELXL-97
_chemical_name_systematic
;
<i>N</i>-[4-(4-Nitrophenoxy)phenyl]acetamide
;
_chemical_name_common     ?
_chemical_formula_moiety     'C14 H12 N2 O4'
_chemical_formula_sum     'C14 H12 N2 O4'
_chemical_formula_iupac     'C14 H12 N2 O4'
_chemical_formula_weight     272.26
_symmetry_cell_setting     triclinic
_symmetry_space_group_name_H-M     'P -1'
_symmetry_space_group_name_Hall     '-P 1'
loop_
    _symmetry_equiv_pos_site_id
    _symmetry_equiv_pos_as_xyz
    1 x,y,z
    2 -x,-y,-z
_cell_length_a     9.6761(6)
_cell_length_b     10.4865(7)
_cell_length_c     14.3805(14)
_cell_angle_alpha     98.779(4)
_cell_angle_beta     98.641(4)
_cell_angle_gamma     109.681(3)
_cell_volume     1325.57(18)
_cell_formula_units_Z     4
_cell_measurement_reflns_used     4294
_cell_measurement_theta_min     1.47
_cell_measurement_theta_max     27.25
_cell_measurement_temperature     296(2)
_exptl_crystal_description     prism
_exptl_crystal_colour     yellow
_exptl_crystal_size_max     0.35
_exptl_crystal_size_mid     0.28
_exptl_crystal_size_min     0.24
_exptl_crystal_density_diffrn     1.364
_exptl_crystal_density_meas     ?
_exptl_crystal_density_method     'not measured'
_exptl_crystal_F_000     568
_exptl_absorpt_coefficient_mu     0.102
_exptl_absorpt_correction_type     multi-scan
_exptl_absorpt_process_details     '(SADABS; Bruker, 2005)'
_exptl_absorpt_correction_T_min     0.948
_exptl_absorpt_correction_T_max     0.968
_exptl_special_details
;
;
_diffrn_ambient_temperature     296(2)
_diffrn_radiation_type     MoK\a
_diffrn_radiation_wavelength     0.71073
_diffrn_radiation_source     'fine-focus sealed tube'
_diffrn_radiation_monochromator     graphite
_diffrn_measurement_device_type     'Bruker Kappa APEXII CCD'
_diffrn_measurement_method     \w
_diffrn_detector_area_resol_mean     7.80
_diffrn_reflns_number     21059
_diffrn_reflns_av_R_equivalents     0.0195
_diffrn_reflns_av_sigmaI/netI     0.0212
_diffrn_reflns_theta_min     1.47
_diffrn_reflns_theta_max     27.25
_diffrn_reflns_theta_full     27.25
_diffrn_measured_fraction_theta_max     0.990
_diffrn_measured_fraction_theta_full     0.990
_diffrn_reflns_limit_h_min     -12
_diffrn_reflns_limit_h_max     12
_diffrn_reflns_limit_k_min     -13
_diffrn_reflns_limit_k_max     13
_diffrn_reflns_limit_l_min     -18
_diffrn_reflns_limit_l_max     18
_diffrn_standards_number     0
_diffrn_standards_interval_count     ?
_diffrn_standards_interval_time     ?
_diffrn_standards_decay_%     ?
_refine_special_details
;
Refinement of <i>F</i>^2^ against ALL reflections. The weighted <i>R</i>-factor
<i>wR</i> and goodness of fit <i>S</i> are based on <i>F</i>^2^, conventional
<i>R</i>-factors <i>R</i> are based on <i>F</i>, with <i>F</i> set to zero for
negative <i>F</i>^2^. The threshold expression of <i>F</i>^2^ >
\s(<i>F</i>^2^) is used only for calculating <i>R</i>-factors(gt) <i>etc</i>.
and is not relevant to the choice of reflections for refinement.
<i>R</i>-factors based on <i>F</i>^2^ are statistically about twice as large
as those based on <i>F</i>, and <i>R</i>- factors based on ALL data will be
even larger.
;
_reflns_number_total     5876
_reflns_number_gt     4294
_reflns_threshold_expression     I>2\s(I)
_refine_ls_structure_factor_coef     Fsqd
_refine_ls_matrix_type     full
_refine_ls_R_factor_all     0.0591
_refine_ls_R_factor_gt     0.0409
_refine_ls_wR_factor_gt     0.1055
_refine_ls_wR_factor_ref     0.1179
_refine_ls_goodness_of_fit_ref     1.026
_refine_ls_restrained_S_all     1.026
_refine_ls_number_reflns     5876
_refine_ls_number_parameters     363
_refine_ls_number_restraints     0
_refine_ls_hydrogen_treatment     constr
_refine_ls_weighting_scheme     calc
_refine_ls_weighting_details
         'calc w=1/[\s^2^(Fo^2^)+(0.0524P)^2^+0.2302P] where P=(Fo^2^+2Fc^2^)/3'
_atom_sites_solution_hydrogens     geom
_atom_sites_solution_primary     direct
_atom_sites_solution_secondary     difmap
_refine_ls_shift/su_max     0.000
_refine_ls_shift/su_mean     0.000
_refine_diff_density_max     0.182
_refine_diff_density_min     -0.176
_refine_ls_extinction_method     ?
loop_
    _atom_type_symbol
    _atom_type_description
    _atom_type_scat_dispersion_real
    _atom_type_scat_dispersion_imag
    _atom_type_scat_source
    'C' 'C' 0.0033 0.0016
                         'International Tables Vol C Tables 4.2.6.8 and 6.1.1.4'
    'H' 'H' 0.0000 0.0000
                         'International Tables Vol C Tables 4.2.6.8 and 6.1.1.4'
    'N' 'N' 0.0061 0.0033
                         'International Tables Vol C Tables 4.2.6.8 and 6.1.1.4'
    'O' 'O' 0.0106 0.0060
                         'International Tables Vol C Tables 4.2.6.8 and 6.1.1.4'
_computing_data_collection     'APEX2 (Bruker, 2009)'
_computing_cell_refinement     'SAINT (Bruker, 2009)'
_computing_data_reduction     'SAINT (Bruker, 2009)'
_computing_structure_solution     'SHELXS97 (Sheldrick, 2008)'
_computing_structure_refinement     'SHELXL97 (Sheldrick, 2008)'
_computing_molecular_graphics
                  'ORTEP-3 for Windows (Farrugia, 1997) and PLATON (Spek, 2009)'
_computing_publication_material
                                'WinGX (Farrugia, 1999) and PLATON (Spek, 2009)'
loop_
    _atom_site_type_symbol
    _atom_site_label
    _atom_site_fract_x
    _atom_site_fract_y
    _atom_site_fract_z
    _atom_site_U_iso_or_equiv
    _atom_site_thermal_displace_type
    _atom_site_calc_flag
    _atom_site_refinement_flags
    _atom_site_occupancy
    _atom_site_disorder_assembly
    _atom_site_disorder_group
    O O1 0.40441(14) 0.21132(19) 0.49456(9) 0.0958(6) Uani . . 1.000 . -16
    O O2 0.25849(15) 0.10057(11) 0.04136(8) 0.0722(4) Uani . . 1.000 . -16
    O O3 -0.0660(2) -0.44739(16) -0.27043(10) 0.1154(7) Uani . . 1.000 . -16
    O O4 -0.06874(14) -0.53295(13) -0.14489(9) 0.0755(5) Uani . . 1.000 . -16
    N N1 0.59193(13) 0.22220(13) 0.41723(8) 0.0546(4) Uani . . 1.000 . -16
    N N2 -0.03678(16) -0.43416(15) -0.18388(10) 0.0649(5) Uani . . 1.000 . -16
    C C1 0.6417(2) 0.2424(3) 0.58930(12) 0.0826(7) Uani . . 1.000 . -16
    C C2 0.53480(17) 0.22473(18) 0.49691(11) 0.0604(5) Uani . . 1.000 . -16
    C C3 0.50643(15) 0.19218(14) 0.32193(10) 0.0475(4) Uani . . 1.000 . -16
    C C4 0.40583(17) 0.25561(16) 0.29751(11) 0.0555(5) Uani . . 1.000 . -16
    C C5 0.32052(18) 0.22013(17) 0.20475(11) 0.0568(5) Uani . . 1.000 . -16
    C C6 0.33923(18) 0.12516(15) 0.13617(10) 0.0544(5) Uani . . 1.000 . -16
    C C7 0.4426(2) 0.06483(16) 0.15806(11) 0.0610(5) Uani . . 1.000 . -16
    C C8 0.52464(18) 0.09740(15) 0.25154(11) 0.0552(5) Uani . . 1.000 . -16
    C C9 0.18649(17) -0.03352(16) -0.01071(10) 0.0544(5) Uani . . 1.000 . -16
    C C10 0.13163(18) -0.14559(16) 0.03176(11) 0.0583(5) Uani . . 1.000 . -16
    C C11 0.05864(16) -0.27668(16) -0.02517(11) 0.0535(5) Uani . . 1.000 . -16
    C C12 0.03935(16) -0.29410(15) -0.12364(10) 0.0510(5) Uani . . 1.000 . -16
    C C13 0.09235(19) -0.18353(17) -0.16698(11) 0.0602(5) Uani . . 1.000 . -16
    C C14 0.16669(19) -0.05321(17) -0.10996(11) 0.0619(6) Uani . . 1.000 . -16
    O O5 0.90148(13) 1.24924(13) 0.42809(10) 0.0759(5) Uani . . 1.000 . -16
    O O6 0.78524(14) 0.60256(11) 0.25638(7) 0.0653(4) Uani . . 1.000 . -16
    O O7 0.52827(19) 0.23177(14) -0.15684(10) 0.0963(6) Uani . . 1.000 . -16
    O O8 0.59239(15) 0.43167(14) -0.19322(8) 0.0774(5) Uani . . 1.000 . -16
    N N3 1.08670(13) 1.16492(12) 0.42198(8) 0.0492(4) Uani . . 1.000 . -16
    N N4 0.58274(16) 0.35854(15) -0.13432(10) 0.0612(5) Uani . . 1.000 . -16
    C C15 1.1524(2) 1.40466(17) 0.49924(12) 0.0678(6) Uani . . 1.000 . -16
    C C16 1.03475(17) 1.26684(15) 0.44778(10) 0.0512(5) Uani . . 1.000 . -16
    C C17 1.00375(15) 1.02506(14) 0.37582(9) 0.0444(4) Uani . . 1.000 . -16
    C C18 0.85180(16) 0.95950(16) 0.37204(10) 0.0532(5) Uani . . 1.000 . -16
    C C19 0.77942(17) 0.82020(16) 0.32895(11) 0.0570(5) Uani . . 1.000 . -16
    C C20 0.85795(18) 0.74671(15) 0.29088(10) 0.0527(5) Uani . . 1.000 . -16
    C C21 1.00941(19) 0.80898(16) 0.29404(12) 0.0603(5) Uani . . 1.000 . -16
    C C22 1.08123(17) 0.94831(16) 0.33607(12) 0.0574(5) Uani . . 1.000 . -16
    C C23 0.73666(15) 0.55009(14) 0.15953(10) 0.0466(4) Uani . . 1.000 . -16
    C C24 0.67086(16) 0.40675(15) 0.13192(11) 0.0513(5) Uani . . 1.000 . -16
    C C25 0.62091(16) 0.34379(15) 0.03588(11) 0.0525(5) Uani . . 1.000 . -16
    C C26 0.63580(15) 0.42461(14) -0.03208(10) 0.0467(4) Uani . . 1.000 . -16
    C C27 0.69734(16) 0.56715(15) -0.00523(10) 0.0486(5) Uani . . 1.000 . -16
    C C28 0.74872(16) 0.63090(14) 0.09119(10) 0.0487(4) Uani . . 1.000 . -16
    H H1 0.68689 0.24002 0.42456 0.0654 Uiso . . 1.000 . -16
    H H1A 0.64663 0.32191 0.63473 0.1239 Uiso . . 1.000 . -16
    H H1B 0.73978 0.25551 0.57700 0.1239 Uiso . . 1.000 . -16
    H H1C 0.60693 0.16108 0.61528 0.1239 Uiso . . 1.000 . -16
    H H4 0.39564 0.32234 0.34370 0.0667 Uiso . . 1.000 . -16
    H H5 0.25069 0.26063 0.18900 0.0681 Uiso . . 1.000 . -16
    H H7 0.45707 0.00281 0.11051 0.0732 Uiso . . 1.000 . -16
    H H8 0.59277 0.05510 0.26719 0.0662 Uiso . . 1.000 . -16
    H H10 0.14429 -0.13190 0.09840 0.0700 Uiso . . 1.000 . -16
    H H11 0.02275 -0.35261 0.00249 0.0641 Uiso . . 1.000 . -16
    H H13 0.07777 -0.19741 -0.23371 0.0722 Uiso . . 1.000 . -16
    H H14 0.20391 0.02215 -0.13793 0.0743 Uiso . . 1.000 . -16
    H H3 1.18280 1.18853 0.43550 0.0590 Uiso . . 1.000 . -16
    H H15A 1.16040 1.46941 0.45792 0.1016 Uiso . . 1.000 . -16
    H H15B 1.24735 1.39449 0.51602 0.1016 Uiso . . 1.000 . -16
    H H15C 1.12472 1.43840 0.55674 0.1016 Uiso . . 1.000 . -16
    H H18 0.79841 1.00930 0.39854 0.0639 Uiso . . 1.000 . -16
    H H19 0.67724 0.77662 0.32593 0.0684 Uiso . . 1.000 . -16
    H H21 1.06219 0.75794 0.26829 0.0724 Uiso . . 1.000 . -16
    H H22 1.18305 0.99153 0.33782 0.0689 Uiso . . 1.000 . -16
    H H24 0.66057 0.35339 0.17833 0.0616 Uiso . . 1.000 . -16
    H H25 0.57745 0.24760 0.01674 0.0630 Uiso . . 1.000 . -16
    H H27 0.70426 0.62020 -0.05181 0.0584 Uiso . . 1.000 . -16
    H H28 0.79103 0.72716 0.11014 0.0585 Uiso . . 1.000 . -16
loop_
    _atom_site_aniso_label
    _atom_site_aniso_U_11
    _atom_site_aniso_U_22
    _atom_site_aniso_U_33
    _atom_site_aniso_U_12
    _atom_site_aniso_U_13
    _atom_site_aniso_U_23
    O1 0.0473(7) 0.1819(15) 0.0574(7) 0.0411(8) 0.0140(5) 0.0239(8)
    O2 0.0933(9) 0.0528(6) 0.0546(6) 0.0168(6) -0.0108(6) 0.0156(5)
    O3 0.1624(16) 0.0864(10) 0.0554(8) 0.0135(10) -0.0088(9) 0.0002(7)
    O4 0.0742(8) 0.0594(7) 0.0871(9) 0.0194(6) 0.0144(7) 0.0139(6)
    N1 0.0380(6) 0.0712(8) 0.0487(7) 0.0171(6) 0.0060(5) 0.0066(6)
    N2 0.0606(8) 0.0653(9) 0.0617(9) 0.0204(7) 0.0047(7) 0.0082(7)
    C1 0.0612(11) 0.1266(17) 0.0519(9) 0.0329(11) 0.0014(8) 0.0108(10)
    C2 0.0436(8) 0.0809(11) 0.0484(8) 0.0170(8) 0.0061(7) 0.0073(8)
    C3 0.0410(7) 0.0504(8) 0.0468(7) 0.0122(6) 0.0089(6) 0.0094(6)
    C4 0.0577(9) 0.0621(9) 0.0526(8) 0.0273(8) 0.0166(7) 0.0126(7)
    C5 0.0548(9) 0.0646(9) 0.0591(9) 0.0278(8) 0.0130(7) 0.0231(8)
    C6 0.0580(9) 0.0478(8) 0.0486(8) 0.0110(7) 0.0007(7) 0.0149(7)
    C7 0.0779(11) 0.0496(8) 0.0527(9) 0.0259(8) 0.0072(8) 0.0045(7)
    C8 0.0562(9) 0.0536(8) 0.0558(9) 0.0247(7) 0.0050(7) 0.0090(7)
    C9 0.0545(9) 0.0540(9) 0.0493(8) 0.0170(7) 0.0001(7) 0.0137(7)
    C10 0.0608(10) 0.0650(10) 0.0431(8) 0.0151(8) 0.0073(7) 0.0168(7)
    C11 0.0459(8) 0.0580(9) 0.0533(8) 0.0125(7) 0.0095(6) 0.0194(7)
    C12 0.0423(8) 0.0562(9) 0.0508(8) 0.0179(7) 0.0025(6) 0.0093(7)
    C13 0.0682(10) 0.0682(10) 0.0430(8) 0.0251(8) 0.0047(7) 0.0159(7)
    C14 0.0723(11) 0.0612(10) 0.0515(9) 0.0210(8) 0.0074(8) 0.0241(7)
    O5 0.0526(7) 0.0741(8) 0.1034(10) 0.0312(6) 0.0142(6) 0.0105(7)
    O6 0.0835(8) 0.0496(6) 0.0447(6) 0.0054(5) 0.0059(5) 0.0096(4)
    O7 0.1340(13) 0.0609(8) 0.0720(9) 0.0342(8) -0.0108(8) -0.0125(6)
    O8 0.0944(10) 0.0862(9) 0.0503(7) 0.0364(7) 0.0099(6) 0.0095(6)
    N3 0.0372(6) 0.0520(7) 0.0519(7) 0.0148(5) 0.0011(5) 0.0048(5)
    N4 0.0621(8) 0.0636(9) 0.0554(8) 0.0297(7) 0.0043(6) -0.0010(7)
    C15 0.0764(12) 0.0556(9) 0.0631(10) 0.0231(8) 0.0035(8) 0.0035(8)
    C16 0.0535(9) 0.0572(9) 0.0438(7) 0.0224(7) 0.0084(6) 0.0107(6)
    C17 0.0414(7) 0.0504(8) 0.0369(7) 0.0148(6) 0.0010(5) 0.0085(6)
    C18 0.0439(8) 0.0608(9) 0.0509(8) 0.0169(7) 0.0087(6) 0.0075(7)
    C19 0.0442(8) 0.0639(10) 0.0510(8) 0.0074(7) 0.0071(7) 0.0103(7)
    C20 0.0580(9) 0.0485(8) 0.0391(7) 0.0075(7) 0.0037(6) 0.0080(6)
    C21 0.0593(10) 0.0563(9) 0.0631(9) 0.0227(8) 0.0125(8) 0.0039(7)
    C22 0.0423(8) 0.0570(9) 0.0669(10) 0.0150(7) 0.0101(7) 0.0056(7)
    C23 0.0414(7) 0.0478(8) 0.0455(7) 0.0112(6) 0.0089(6) 0.0082(6)
    C24 0.0490(8) 0.0467(8) 0.0556(8) 0.0121(6) 0.0121(7) 0.0154(6)
    C25 0.0479(8) 0.0415(7) 0.0619(9) 0.0127(6) 0.0094(7) 0.0047(7)
    C26 0.0399(7) 0.0513(8) 0.0470(7) 0.0187(6) 0.0073(6) 0.0028(6)
    C27 0.0485(8) 0.0512(8) 0.0479(8) 0.0189(7) 0.0118(6) 0.0132(6)
    C28 0.0495(8) 0.0411(7) 0.0505(8) 0.0115(6) 0.0102(6) 0.0079(6)
_geom_special_details
;
Bond distances, angles <i>etc</i>. have been calculated using the rounded
fractional coordinates. All su's are estimated from the variances of the
(full) variance-covariance matrix. The cell e.s.d.'s are taken into account in
the estimation of distances, angles and torsion angles
;
loop_
    _geom_bond_atom_site_label_1
    _geom_bond_atom_site_label_2
    _geom_bond_site_symmetry_1
    _geom_bond_site_symmetry_2
    _geom_bond_distance
    _geom_bond_publ_flag
    O1 C2 . . 1.216(2) no
    O2 C6 . . 1.4045(19) no
    O2 C9 . . 1.3731(19) no
    O3 N2 . . 1.210(2) no
    O4 N2 . . 1.224(2) no
    O5 C16 . . 1.221(2) no
    O6 C20 . . 1.4057(19) no
    O6 C23 . . 1.3633(17) no
    O7 N4 . . 1.223(2) no
    O8 N4 . . 1.2199(19) no
    N1 C3 . . 1.4191(18) no
    N1 C2 . . 1.345(2) no
    N2 C12 . . 1.463(2) no
    N1 H1 . . 0.8600 no
    N3 C17 . . 1.4092(18) no
    N3 C16 . . 1.353(2) no
    N4 C26 . . 1.459(2) no
    N3 H3 . . 0.8600 no
    C1 C2 . . 1.501(2) no
    C3 C4 . . 1.385(2) no
    C3 C8 . . 1.381(2) no
    C4 C5 . . 1.382(2) no
    C5 C6 . . 1.368(2) no
    C6 C7 . . 1.376(3) no
    C7 C8 . . 1.382(2) no
    C9 C14 . . 1.385(2) no
    C9 C10 . . 1.390(2) no
    C10 C11 . . 1.374(2) no
    C11 C12 . . 1.376(2) no
    C12 C13 . . 1.383(2) no
    C13 C14 . . 1.370(2) no
    C1 H1A . . 0.9600 no
    C1 H1C . . 0.9600 no
    C1 H1B . . 0.9600 no
    C4 H4 . . 0.9300 no
    C5 H5 . . 0.9300 no
    C7 H7 . . 0.9300 no
    C8 H8 . . 0.9300 no
    C10 H10 . . 0.9300 no
    C11 H11 . . 0.9300 no
    C13 H13 . . 0.9300 no
    C14 H14 . . 0.9300 no
    C15 C16 . . 1.498(2) no
    C17 C18 . . 1.386(2) no
    C17 C22 . . 1.390(2) no
    C18 C19 . . 1.383(2) no
    C19 C20 . . 1.364(2) no
    C20 C21 . . 1.379(3) no
    C21 C22 . . 1.380(2) no
    C23 C28 . . 1.386(2) no
    C23 C24 . . 1.386(2) no
    C24 C25 . . 1.372(2) no
    C25 C26 . . 1.381(2) no
    C26 C27 . . 1.376(2) no
    C27 C28 . . 1.379(2) no
    C15 H15A . . 0.9600 no
    C15 H15B . . 0.9600 no
    C15 H15C . . 0.9600 no
    C18 H18 . . 0.9300 no
    C19 H19 . . 0.9300 no
    C21 H21 . . 0.9300 no
    C22 H22 . . 0.9300 no
    C24 H24 . . 0.9300 no
    C25 H25 . . 0.9300 no
    C27 H27 . . 0.9300 no
    C28 H28 . . 0.9300 no
loop_
    _geom_angle_atom_site_label_1
    _geom_angle_atom_site_label_2
    _geom_angle_atom_site_label_3
    _geom_angle_site_symmetry_1
    _geom_angle_site_symmetry_2
    _geom_angle_site_symmetry_3
    _geom_angle
    _geom_angle_publ_flag
    C6 O2 C9 . . . 119.33(12) no
    C20 O6 C23 . . . 119.32(11) no
    C2 N1 C3 . . . 124.57(14) no
    O3 N2 O4 . . . 122.66(16) no
    O4 N2 C12 . . . 118.86(13) no
    O3 N2 C12 . . . 118.48(15) no
    C3 N1 H1 . . . 118.00 no
    C2 N1 H1 . . . 118.00 no
    C16 N3 C17 . . . 128.40(14) no
    O7 N4 O8 . . . 123.02(14) no
    O7 N4 C26 . . . 118.13(14) no
    O8 N4 C26 . . . 118.84(14) no
    C17 N3 H3 . . . 116.00 no
    C16 N3 H3 . . . 116.00 no
    N1 C2 C1 . . . 115.69(16) no
    O1 C2 C1 . . . 121.80(16) no
    O1 C2 N1 . . . 122.50(15) no
    N1 C3 C4 . . . 121.86(13) no
    C4 C3 C8 . . . 119.15(14) no
    N1 C3 C8 . . . 118.99(14) no
    C3 C4 C5 . . . 120.25(15) no
    C4 C5 C6 . . . 119.72(16) no
    O2 C6 C7 . . . 121.33(14) no
    C5 C6 C7 . . . 120.91(14) no
    O2 C6 C5 . . . 117.55(15) no
    C6 C7 C8 . . . 119.25(15) no
    C3 C8 C7 . . . 120.64(16) no
    C10 C9 C14 . . . 120.37(15) no
    O2 C9 C14 . . . 116.64(14) no
    O2 C9 C10 . . . 122.98(13) no
    C9 C10 C11 . . . 119.69(14) no
    C10 C11 C12 . . . 119.11(15) no
    C11 C12 C13 . . . 121.87(14) no
    N2 C12 C13 . . . 119.23(13) no
    N2 C12 C11 . . . 118.88(14) no
    C12 C13 C14 . . . 118.88(14) no
    C9 C14 C13 . . . 120.08(15) no
    H1B C1 H1C . . . 110.00 no
    C2 C1 H1A . . . 109.00 no
    C2 C1 H1C . . . 109.00 no
    H1A C1 H1B . . . 109.00 no
    C2 C1 H1B . . . 109.00 no
    H1A C1 H1C . . . 109.00 no
    C3 C4 H4 . . . 120.00 no
    C5 C4 H4 . . . 120.00 no
    C6 C5 H5 . . . 120.00 no
    C4 C5 H5 . . . 120.00 no
    C6 C7 H7 . . . 120.00 no
    C8 C7 H7 . . . 120.00 no
    C7 C8 H8 . . . 120.00 no
    C3 C8 H8 . . . 120.00 no
    C11 C10 H10 . . . 120.00 no
    C9 C10 H10 . . . 120.00 no
    C12 C11 H11 . . . 120.00 no
    C10 C11 H11 . . . 120.00 no
    C14 C13 H13 . . . 121.00 no
    C12 C13 H13 . . . 121.00 no
    C13 C14 H14 . . . 120.00 no
    C9 C14 H14 . . . 120.00 no
    O5 C16 N3 . . . 122.44(14) no
    N3 C16 C15 . . . 115.48(15) no
    O5 C16 C15 . . . 122.05(15) no
    N3 C17 C22 . . . 117.60(14) no
    N3 C17 C18 . . . 123.48(14) no
    C18 C17 C22 . . . 118.86(14) no
    C17 C18 C19 . . . 120.14(15) no
    C18 C19 C20 . . . 119.99(16) no
    C19 C20 C21 . . . 121.17(15) no
    O6 C20 C21 . . . 119.88(15) no
    O6 C20 C19 . . . 118.67(15) no
    C20 C21 C22 . . . 118.84(16) no
    C17 C22 C21 . . . 121.01(16) no
    C24 C23 C28 . . . 120.64(13) no
    O6 C23 C24 . . . 115.37(13) no
    O6 C23 C28 . . . 123.99(13) no
    C23 C24 C25 . . . 119.79(14) no
    C24 C25 C26 . . . 119.38(14) no
    N4 C26 C27 . . . 119.03(13) no
    N4 C26 C25 . . . 119.74(13) no
    C25 C26 C27 . . . 121.22(13) no
    C26 C27 C28 . . . 119.61(13) no
    C23 C28 C27 . . . 119.33(13) no
    C16 C15 H15A . . . 109.00 no
    C16 C15 H15B . . . 109.00 no
    C16 C15 H15C . . . 109.00 no
    H15A C15 H15B . . . 109.00 no
    H15A C15 H15C . . . 109.00 no
    H15B C15 H15C . . . 109.00 no
    C17 C18 H18 . . . 120.00 no
    C19 C18 H18 . . . 120.00 no
    C18 C19 H19 . . . 120.00 no
    C20 C19 H19 . . . 120.00 no
    C20 C21 H21 . . . 121.00 no
    C22 C21 H21 . . . 121.00 no
    C17 C22 H22 . . . 120.00 no
    C21 C22 H22 . . . 119.00 no
    C23 C24 H24 . . . 120.00 no
    C25 C24 H24 . . . 120.00 no
    C24 C25 H25 . . . 120.00 no
    C26 C25 H25 . . . 120.00 no
    C26 C27 H27 . . . 120.00 no
    C28 C27 H27 . . . 120.00 no
    C23 C28 H28 . . . 120.00 no
    C27 C28 H28 . . . 120.00 no
loop_
    _geom_torsion_atom_site_label_1
    _geom_torsion_atom_site_label_2
    _geom_torsion_atom_site_label_3
    _geom_torsion_atom_site_label_4
    _geom_torsion_site_symmetry_1
    _geom_torsion_site_symmetry_2
    _geom_torsion_site_symmetry_3
    _geom_torsion_site_symmetry_4
    _geom_torsion
    _geom_torsion_publ_flag
    C9 O2 C6 C5 . . . . -135.22(17) no
    C9 O2 C6 C7 . . . . 50.0(2) no
    C6 O2 C9 C10 . . . . 29.0(3) no
    C6 O2 C9 C14 . . . . -152.54(17) no
    C20 O6 C23 C28 . . . . -2.7(2) no
    C20 O6 C23 C24 . . . . 177.91(15) no
    C23 O6 C20 C19 . . . . 103.06(17) no
    C23 O6 C20 C21 . . . . -82.94(19) no
    C2 N1 C3 C4 . . . . 48.3(2) no
    C3 N1 C2 C1 . . . . 173.13(17) no
    C2 N1 C3 C8 . . . . -132.00(17) no
    C3 N1 C2 O1 . . . . -5.7(3) no
    O3 N2 C12 C11 . . . . 173.12(18) no
    O3 N2 C12 C13 . . . . -8.1(3) no
    O4 N2 C12 C11 . . . . -6.7(2) no
    O4 N2 C12 C13 . . . . 172.12(17) no
    C16 N3 C17 C18 . . . . -18.1(2) no
    C17 N3 C16 O5 . . . . -4.1(2) no
    C17 N3 C16 C15 . . . . 177.95(13) no
    C16 N3 C17 C22 . . . . 164.90(14) no
    O8 N4 C26 C27 . . . . -1.1(2) no
    O8 N4 C26 C25 . . . . 177.67(16) no
    O7 N4 C26 C25 . . . . -1.2(2) no
    O7 N4 C26 C27 . . . . -179.94(18) no
    N1 C3 C8 C7 . . . . 179.57(15) no
    C4 C3 C8 C7 . . . . -0.7(2) no
    C8 C3 C4 C5 . . . . 2.6(2) no
    N1 C3 C4 C5 . . . . -177.67(15) no
    C3 C4 C5 C6 . . . . -2.1(3) no
    C4 C5 C6 O2 . . . . -175.18(15) no
    C4 C5 C6 C7 . . . . -0.4(3) no
    O2 C6 C7 C8 . . . . 176.87(15) no
    C5 C6 C7 C8 . . . . 2.3(3) no
    C6 C7 C8 C3 . . . . -1.7(3) no
    O2 C9 C10 C11 . . . . 178.98(17) no
    C14 C9 C10 C11 . . . . 0.6(3) no
    O2 C9 C14 C13 . . . . -178.28(17) no
    C10 C9 C14 C13 . . . . 0.2(3) no
    C9 C10 C11 C12 . . . . -0.9(3) no
    C10 C11 C12 C13 . . . . 0.5(3) no
    C10 C11 C12 N2 . . . . 179.23(16) no
    C11 C12 C13 C14 . . . . 0.3(3) no
    N2 C12 C13 C14 . . . . -178.43(17) no
    C12 C13 C14 C9 . . . . -0.6(3) no
    N3 C17 C18 C19 . . . . -177.22(13) no
    C22 C17 C18 C19 . . . . -0.3(2) no
    N3 C17 C22 C21 . . . . 176.67(14) no
    C18 C17 C22 C21 . . . . -0.5(2) no
    C17 C18 C19 C20 . . . . 0.6(2) no
    C18 C19 C20 O6 . . . . 173.63(13) no
    C18 C19 C20 C21 . . . . -0.3(2) no
    O6 C20 C21 C22 . . . . -174.28(14) no
    C19 C20 C21 C22 . . . . -0.4(2) no
    C20 C21 C22 C17 . . . . 0.8(2) no
    O6 C23 C24 C25 . . . . -178.77(15) no
    C28 C23 C24 C25 . . . . 1.9(2) no
    O6 C23 C28 C27 . . . . 179.30(15) no
    C24 C23 C28 C27 . . . . -1.4(2) no
    C23 C24 C25 C26 . . . . -0.6(2) no
    C24 C25 C26 N4 . . . . -179.88(15) no
    C24 C25 C26 C27 . . . . -1.2(2) no
    N4 C26 C27 C28 . . . . -179.63(15) no
    C25 C26 C27 C28 . . . . 1.6(2) no
    C26 C27 C28 C23 . . . . -0.4(2) no
loop_
    _geom_hbond_atom_site_label_D
    _geom_hbond_atom_site_label_H
    _geom_hbond_atom_site_label_A
    _geom_hbond_site_symmetry_A
    _geom_hbond_distance_DH
    _geom_hbond_distance_HA
    _geom_hbond_distance_DA
    _geom_hbond_angle_DHA
    _geom_hbond_publ_flag
    N1 H1 O5 1_545 0.86 2.04 2.8897(19) 170 yes
    N3 H3 O1 1_665 0.86 2.10 2.941(2) 165 yes
    C11 H11 O4 2_545 0.93 2.58 3.395(2) 146 yes
_iucr_refine_instructions_details
;
TITL N2QAU in P-1
CELL 0.71073 9.6761 10.4865 14.3805 98.779 98.641 109.681
ZERR 4.00 0.0006 0.0007 0.0014 0.004 0.004 0.003
LATT 1
SFAC C  H  N  O
UNIT 56  48 8  16
L.S. 20
ACTA
BOND $H
HTAB
CONF
LIST 4
FMAP 2
PLAN 10
MPLA 4 C1 C2 N1 O1
MPLA 6 C3 C4 C5 C6 C7 C8
MPLA 10 O2 C9 C10 C11 C12 C13 C14 N2 O3 O4
MPLA 4 C1 C2 N1 O1
MPLA 4 C15 C16 O5 N3
MPLA 6 C17 C18 C19 C20 C21 C22
MPLA 10 O6 C23 C24 C25 C26 C27 C28 N4 O7 O8
MPLA 4 C15 C16 O5 N3
TEMP 23.000
WGHT    0.052400    0.230200
FVAR       0.20576
MOLE 1
O1    4    0.404408    0.211316    0.494562    11.00000    0.04734    0.18194 =
         0.05737    0.02388    0.01398    0.04108
O2    4    0.258492    0.100571    0.041362    11.00000    0.09330    0.05284 =
         0.05458    0.01557   -0.01084    0.01684
O3    4   -0.065996   -0.447385   -0.270426    11.00000    0.16244    0.08644 =
         0.05544    0.00018   -0.00882    0.01348
O4    4   -0.068739   -0.532953   -0.144887    11.00000    0.07423    0.05937 =
         0.08711    0.01390    0.01439    0.01943
N1    3    0.591928    0.222198    0.417232    11.00000    0.03797    0.07122 =
         0.04871    0.00661    0.00603    0.01713
AFIX  43
H1    2    0.686893    0.240021    0.424565    11.00000   -1.20000
AFIX   0
N2    3   -0.036776   -0.434164   -0.183877    11.00000    0.06064    0.06525 =
         0.06166    0.00815    0.00465    0.02036
C1    1    0.641660    0.242396    0.589300    11.00000    0.06118    0.12664 =
         0.05190    0.01084    0.00142    0.03285
AFIX 137
H1A   2    0.646628    0.321908    0.634728    11.00000   -1.50000
H1B   2    0.739785    0.255510    0.577002    11.00000   -1.50000
H1C   2    0.606933    0.161077    0.615277    11.00000   -1.50000
AFIX   0
C2    1    0.534805    0.224727    0.496913    11.00000    0.04355    0.08091 =
         0.04842    0.00729    0.00609    0.01704
C3    1    0.506434    0.192179    0.321934    11.00000    0.04097    0.05036 =
         0.04675    0.00942    0.00885    0.01217
C4    1    0.405827    0.255610    0.297507    11.00000    0.05772    0.06208 =
         0.05263    0.01257    0.01661    0.02727
AFIX  43
H4    2    0.395638    0.322337    0.343702    11.00000   -1.20000
AFIX   0
C5    1    0.320525    0.220126    0.204748    11.00000    0.05476    0.06464 =
         0.05909    0.02306    0.01304    0.02782
AFIX  43
H5    2    0.250695    0.260627    0.189000    11.00000   -1.20000
AFIX   0
C6    1    0.339225    0.125160    0.136172    11.00000    0.05797    0.04781 =
         0.04860    0.01489    0.00067    0.01101
C7    1    0.442568    0.064827    0.158065    11.00000    0.07790    0.04961 =
         0.05267    0.00452    0.00720    0.02591
AFIX  43
H7    2    0.457066    0.002807    0.110507    11.00000   -1.20000
AFIX   0
C8    1    0.524639    0.097402    0.251541    11.00000    0.05621    0.05357 =
         0.05581    0.00896    0.00496    0.02467
AFIX  43
H8    2    0.592770    0.055100    0.267189    11.00000   -1.20000
AFIX   0
C9    1    0.186488   -0.033521   -0.010709    11.00000    0.05447    0.05402 =
         0.04925    0.01367    0.00007    0.01696
C10   1    0.131634   -0.145590    0.031762    11.00000    0.06080    0.06497 =
         0.04311    0.01684    0.00730    0.01507
AFIX  43
H10   2    0.144285   -0.131899    0.098403    11.00000   -1.20000
AFIX   0
C11   1    0.058639   -0.276676   -0.025172    11.00000    0.04585    0.05797 =
         0.05331    0.01935    0.00951    0.01252
AFIX  43
H11   2    0.022748   -0.352611    0.002493    11.00000   -1.20000
AFIX   0
C12   1    0.039355   -0.294099   -0.123641    11.00000    0.04234    0.05624 =
         0.05080    0.00930    0.00247    0.01787
C13   1    0.092352   -0.183530   -0.166976    11.00000    0.06819    0.06823 =
         0.04297    0.01592    0.00469    0.02511
AFIX  43
H13   2    0.077771   -0.197415   -0.233711    11.00000   -1.20000
AFIX   0
C14   1    0.166688   -0.053206   -0.109957    11.00000    0.07232    0.06122 =
         0.05145    0.02408    0.00735    0.02102
AFIX  43
H14   2    0.203909    0.022154   -0.137930    11.00000   -1.20000
AFIX   0
MOLE 2
O5    4    0.901483    1.249243    0.428094    11.00000    0.05261    0.07414 =
         0.10338    0.01049    0.01419    0.03123
O6    4    0.785244    0.602555    0.256385    11.00000    0.08347    0.04961 =
         0.04465    0.00959    0.00590    0.00537
O7    4    0.528266    0.231773   -0.156844    11.00000    0.13400    0.06089 =
         0.07204   -0.01252   -0.01081    0.03421
O8    4    0.592394    0.431673   -0.193223    11.00000    0.09438    0.08617 =
         0.05033    0.00945    0.00990    0.03644
N3    3    1.086702    1.164920    0.421981    11.00000    0.03723    0.05197 =
         0.05188    0.00483    0.00105    0.01483
AFIX  43
H3    2    1.182798    1.188532    0.435497    11.00000   -1.20000
AFIX   0
N4    3    0.582744    0.358539   -0.134324    11.00000    0.06209    0.06364 =
         0.05540   -0.00103    0.00427    0.02971
C15   1    1.152366    1.404662    0.499235    11.00000    0.07640    0.05564 =
         0.06308    0.00347    0.00348    0.02313
AFIX 137
H15A  2    1.160399    1.469409    0.457916    11.00000   -1.50000
H15B  2    1.247355    1.394494    0.516020    11.00000   -1.50000
H15C  2    1.124719    1.438403    0.556744    11.00000   -1.50000
AFIX   0
C16   1    1.034748    1.266840    0.447782    11.00000    0.05345    0.05715 =
         0.04384    0.01072    0.00838    0.02242
C17   1    1.003750    1.025056    0.375821    11.00000    0.04135    0.05042 =
         0.03686    0.00853    0.00104    0.01480
C18   1    0.851803    0.959503    0.372043    11.00000    0.04385    0.06084 =
         0.05094    0.00754    0.00872    0.01690
AFIX  43
H18   2    0.798411    1.009299    0.398540    11.00000   -1.20000
AFIX   0
C19   1    0.779420    0.820199    0.328953    11.00000    0.04419    0.06390 =
         0.05100    0.01029    0.00710    0.00741
AFIX  43
H19   2    0.677242    0.776622    0.325929    11.00000   -1.20000
AFIX   0
C20   1    0.857946    0.746709    0.290876    11.00000    0.05801    0.04846 =
         0.03906    0.00802    0.00366    0.00754
C21   1    1.009409    0.808984    0.294041    11.00000    0.05934    0.05631 =
         0.06307    0.00385    0.01245    0.02272
AFIX  43
H21   2    1.062188    0.757939    0.268293    11.00000   -1.20000
AFIX   0
C22   1    1.081235    0.948309    0.336068    11.00000    0.04228    0.05700 =
         0.06690    0.00559    0.01005    0.01497
AFIX  43
H22   2    1.183050    0.991530    0.337823    11.00000   -1.20000
AFIX   0
C23   1    0.736658    0.550090    0.159526    11.00000    0.04137    0.04780 =
         0.04552    0.00823    0.00885    0.01122
C24   1    0.670856    0.406754    0.131924    11.00000    0.04904    0.04674 =
         0.05562    0.01544    0.01210    0.01211
AFIX  43
H24   2    0.660567    0.353385    0.178330    11.00000   -1.20000
AFIX   0
C25   1    0.620913    0.343794    0.035881    11.00000    0.04791    0.04154 =
         0.06192    0.00466    0.00938    0.01265
AFIX  43
H25   2    0.577449    0.247600    0.016739    11.00000   -1.20000
AFIX   0
C26   1    0.635797    0.424608   -0.032077    11.00000    0.03985    0.05131 =
         0.04697    0.00280    0.00725    0.01868
C27   1    0.697344    0.567155   -0.005229    11.00000    0.04848    0.05124 =
         0.04787    0.01316    0.01183    0.01889
AFIX  43
H27   2    0.704262    0.620204   -0.051814    11.00000   -1.20000
AFIX   0
C28   1    0.748720    0.630902    0.091190    11.00000    0.04950    0.04112 =
         0.05045    0.00787    0.01016    0.01150
AFIX  43
H28   2    0.791030    0.727158    0.110137    11.00000   -1.20000
HKLF 4 1 1 0 0 0 1 0 0 0 1
REM  N2QAU in P-1
REM R1 =  0.0409 for   4294 Fo > 4sig(Fo)  and  0.0591 for all   5876 data
REM    363 parameters refined using      0 restraints
END
WGHT      0.0523      0.2305
REM Highest difference peak  0.182,  deepest hole -0.176,  1-sigma level  0.030
Q1    1   1.2485  1.4314  0.4529  11.00000  0.05    0.18
Q2    1   0.5921  0.2403  0.6512  11.00000  0.05    0.18
Q3    1   1.1035  1.4814  0.4909  11.00000  0.05    0.17
Q4    1   1.2278  1.4019  0.5609  11.00000  0.05    0.15
Q5    1   0.6813  0.1439  0.5692  11.00000  0.05    0.15
Q6    1   1.0497  0.9718  0.3822  11.00000  0.05    0.14
Q7    1   0.6726  0.3861 -0.0002  11.00000  0.05    0.13
Q8    1   0.5849  0.3995  0.0008  11.00000  0.05    0.13
Q9    1   0.9327  0.9831  0.4010  11.00000  0.05    0.12
Q10   1   0.3246  0.0559  0.0275  11.00000  0.05    0.12
;
