# Supplementary material for: N-[4-(4-Nitro­phen­oxy)phen­yl]acetamide
Source: Acta Crystallogr Sect E Struct Rep Online. 2012 Jul 18;68(Pt 8):o2485. doi: 10.1107/S1600536812031856 (PMC3414940; doi:10.1107/S1600536812031856)
Supplement: Supplementary file 2 [file e-68-o2485-Isup2.hkl]

#
# h,k,l, Fc-squared, Fo-squared, sigma(Fo-squared) and status flag
#
data_I
_shelx_title ' N2QAU in P-1'
_shelx_refln_list_code          4
_shelx_F_calc_maximum      156.54
_exptl_crystal_F_000       568.00
_reflns_d_resolution_high  0.7762
 
loop_
 _symmetry_equiv_pos_as_xyz
 'x, y, z'
 '-x, -y, -z'
 
_cell_length_a     9.6761
_cell_length_b    10.4865
_cell_length_c    14.3805
_cell_angle_alpha  98.779
_cell_angle_beta   98.641
_cell_angle_gamma 109.681
 
_shelx_F_squared_multiplier     1.000
 
loop_
 _refln_index_h
 _refln_index_k
 _refln_index_l
 _refln_F_squared_calc
 _refln_F_squared_meas
 _refln_F_squared_sigma
 _refln_observed_status
   1   0   0      434.74      431.30     27.87 o
   2   0   0     2599.59     2519.27     43.26 o
   3   0   0      132.14      133.22      2.26 o
   4   0   0      300.98      293.82      5.68 o
   5   0   0       48.73       48.95      1.24 o
   6   0   0      152.84      153.46      3.71 o
   7   0   0       13.67       15.60      1.09 o
   8   0   0        1.49        1.06      0.54 o
   9   0   0        9.29       10.73      1.27 o
  10   0   0        1.52        0.94      1.42 o
  11   0   0        3.37        4.72      1.27 o
 -11   1   0        0.09        1.06      2.48 o
 -10   1   0       76.20       70.46      2.70 o
  -9   1   0        4.72        2.52      0.94 o
  -8   1   0       60.03       56.97      2.22 o
  -7   1   0        0.36        0.66      0.40 o
  -6   1   0      241.05      257.20      4.45 o
  -5   1   0       26.04       27.87      2.60 o
  -4   1   0        1.74        0.24      0.94 o
  -3   1   0    15798.26    15546.35    285.51 o
  -2   1   0      749.29      655.44     19.13 o
  -1   1   0      579.53      516.94      4.13 o
   0   1   0       41.38       41.87      0.38 o
   1   1   0      296.43      278.09      2.30 o
   2   1   0        3.55        1.16      0.14 o
   3   1   0      263.50      273.21      3.20 o
   4   1   0       21.01       18.35      0.55 o
   5   1   0        2.64        0.55      0.25 o
   6   1   0       80.70       98.94      1.87 o
   7   1   0       34.25       31.49      1.15 o
   8   1   0       10.78       13.06      2.60 o
   9   1   0       27.94       27.96      2.00 o
  10   1   0        1.07        1.26      1.06 o
  11   1   0       12.29       16.06      2.13 o
 -11   2   0       11.74       11.52      1.29 o
 -10   2   0        2.82        3.60      0.86 o
  -9   2   0       23.83       21.81      1.35 o
  -8   2   0       29.56       27.88      0.96 o
  -7   2   0        1.13        0.58      0.45 o
  -6   2   0      544.34      560.49     18.42 o
  -5   2   0       27.63       25.98      2.60 o
  -4   2   0      545.72      602.80     15.71 o
  -3   2   0      213.67      223.50      3.14 o
  -2   2   0    15282.66    14838.29    191.20 o
  -1   2   0     1886.12     1773.86     12.03 o
   0   2   0     1863.14     1750.42     10.81 o
   1   2   0     1375.10     1357.66      9.36 o
   2   2   0      364.05      320.75      2.77 o
   3   2   0      425.34      430.14      5.62 o
   4   2   0        6.59        8.43      0.48 o
   5   2   0       73.96       78.17      1.44 o
   6   2   0        2.91        4.96      1.11 o
   7   2   0       39.71       35.54      1.63 o
   8   2   0        0.00        0.49      0.43 o
   9   2   0        4.42        6.99      1.35 o
  10   2   0       12.47       12.52      2.13 o
 -12   3   0        0.03       -0.20      1.18 o
 -11   3   0        0.64        1.74      1.77 o
 -10   3   0       26.29       22.63      1.65 o
  -9   3   0       11.55       14.08      1.36 o
  -8   3   0       19.86       17.10      0.87 o
  -7   3   0       79.28       75.97      3.04 o
  -6   3   0        2.73        2.89      0.48 o
  -5   3   0     3269.80     3419.23     50.49 o
  -4   3   0      365.16      338.50      4.07 o
  -3   3   0      340.15      343.16      3.41 o
  -2   3   0       75.38       76.34      0.80 o
  -1   3   0      836.82      838.64      6.34 o
   0   3   0      939.41      950.80      7.31 o
   1   3   0      440.39      429.42      3.33 o
   2   3   0     1062.41     1036.98      9.60 o
   3   3   0       92.97       96.95      1.09 o
   4   3   0       76.79       71.04      1.35 o
   5   3   0        2.88        2.14      0.36 o
   6   3   0       67.50       67.31      2.25 o
   7   3   0       19.91       20.01      1.51 o
   8   3   0        1.61        1.33      0.61 o
   9   3   0       21.55       24.09      2.60 o
  10   3   0        4.29        2.60      1.65 o
 -12   4   0        1.99        2.30      0.90 o
 -11   4   0        2.45        1.38      0.88 o
 -10   4   0       22.43       21.81      1.54 o
  -9   4   0        8.92        7.28      0.80 o
  -8   4   0       57.47       45.66      1.55 o
  -7   4   0        8.27        5.88      0.64 o
  -6   4   0      109.12      135.83      2.36 o
  -5   4   0       18.92       18.34      0.85 o
  -4   4   0      367.18      393.37      3.68 o
  -3   4   0      172.97      189.68      1.71 o
  -2   4   0      309.50      335.33      2.74 o
  -1   4   0        0.32        0.31      0.24 o
   0   4   0      683.47      657.18      5.89 o
   1   4   0     1279.05     1399.75     11.32 o
   2   4   0     2936.15     3225.81     29.78 o
   3   4   0       73.83       77.61      1.05 o
   4   4   0       20.19       19.15      0.65 o
   5   4   0       36.69       38.70      1.88 o
   6   4   0       48.21       56.26      2.22 o
   7   4   0       20.08       13.45      1.00 o
   8   4   0        3.82        4.75      0.94 o
   9   4   0       28.81       22.44      2.83 o
 -12   5   0        4.37        3.51      1.09 o
 -11   5   0        4.43        3.09      1.08 o
 -10   5   0      247.47      269.70      6.82 o
  -9   5   0      106.45      104.93      3.40 o
  -8   5   0      484.36      482.32     18.71 o
  -7   5   0       30.58       29.63      1.76 o
  -6   5   0        0.80        1.55      0.26 o
  -5   5   0       34.49       39.62      1.28 o
  -4   5   0       76.70       71.24      0.88 o
  -3   5   0      106.19      123.11      1.29 o
  -2   5   0      101.85      113.36      1.52 o
  -1   5   0      186.64      167.74      2.05 o
   0   5   0     1904.62     2125.25     18.26 o
   1   5   0       21.74       28.01      0.71 o
   2   5   0        0.36        0.62      0.18 o
   3   5   0        2.92        1.38      0.32 o
   4   5   0        2.27        1.52      0.36 o
   5   5   0       59.55       64.95      1.96 o
   6   5   0       66.06       67.82      2.84 o
   7   5   0        0.23        0.47      1.00 o
   8   5   0       37.57       42.51      3.78 o
 -12   6   0        1.69        0.97      1.08 o
 -11   6   0        0.83        1.10      1.30 o
 -10   6   0       48.51       40.05      2.28 o
  -9   6   0       25.28       22.09      1.82 o
  -8   6   0       17.02       14.41      1.42 o
  -7   6   0       15.76       12.32      0.96 o
  -6   6   0        1.49        3.77      0.55 o
  -5   6   0        8.36        4.61      0.41 o
  -4   6   0        1.54        1.38      0.31 o
  -3   6   0       38.50       41.48      0.74 o
  -2   6   0      105.89      125.21      1.51 o
  -1   6   0       76.21       78.68      1.28 o
   0   6   0     1259.08     1323.73     12.56 o
   1   6   0      234.35      248.75      2.71 o
   2   6   0       22.32       26.54      0.87 o
   3   6   0        3.25        2.59      0.54 o
   4   6   0        6.62        4.70      0.78 o
   5   6   0        2.79        2.80      1.02 o
   6   6   0        5.13        3.95      1.24 o
   7   6   0        1.73        0.24      1.89 o
   8   6   0        3.32        3.07      2.13 o
 -12   7   0       10.25        7.16      1.50 o
 -11   7   0        0.20        0.94      1.06 o
 -10   7   0       14.29       12.92      2.01 o
  -9   7   0        0.12       -0.39      0.85 o
  -8   7   0       66.45       61.18      3.66 o
  -7   7   0        9.96        7.00      1.13 o
  -6   7   0       21.24       15.67      0.90 o
  -5   7   0        0.24       -0.30      0.51 o
  -4   7   0        3.00        0.49      0.31 o
  -3   7   0      386.21      409.46      4.07 o
  -2   7   0      126.81      138.52      1.71 o
  -1   7   0      161.52      163.97      2.52 o
   0   7   0        2.98        3.24      0.42 o
   1   7   0      686.64      711.18      6.71 o
   2   7   0        9.56        8.98      0.96 o
   3   7   0       41.32       30.10      1.44 o
   4   7   0        9.71       10.51      0.93 o
   5   7   0        5.45        2.90      1.04 o
   6   7   0       26.66       25.63      2.34 o
   7   7   0        0.21        0.24      1.89 o
 -11   8   0        1.42        2.21      1.09 o
 -10   8   0        5.79        5.29      1.24 o
  -9   8   0       16.80       15.00      1.57 o
  -8   8   0        4.41        2.88      1.18 o
  -7   8   0        1.13       -1.06      1.06 o
  -6   8   0        4.70        4.61      0.82 o
  -5   8   0       23.73       22.73      0.87 o
  -4   8   0      178.98      199.00      2.94 o
  -3   8   0       80.87       78.34      1.49 o
  -2   8   0       30.05       27.59      0.99 o
  -1   8   0       31.90       29.15      1.34 o
   0   8   0       20.75       18.99      0.91 o
   1   8   0       12.87       13.52      1.04 o
   2   8   0       22.19       18.21      1.16 o
   3   8   0       53.67       44.78      1.62 o
   4   8   0        9.40       10.29      1.06 o
   5   8   0        0.00       -0.16      0.99 o
   6   8   0        0.10        0.71      1.89 o
 -11   9   0        0.20       -0.63      1.89 o
 -10   9   0        4.89        3.47      1.35 o
  -9   9   0       30.30       28.53      2.32 o
  -8   9   0       23.12       23.53      2.10 o
  -7   9   0       12.59       10.61      1.02 o
  -6   9   0        9.19        5.45      1.08 o
  -5   9   0        9.94        7.53      0.95 o
  -4   9   0       39.00       41.64      1.38 o
  -3   9   0       59.98       63.69      1.70 o
  -2   9   0       15.16       15.03      1.28 o
  -1   9   0      255.62      259.39      3.47 o
   0   9   0        0.42       -0.67      0.67 o
   1   9   0      100.09       82.00      2.12 o
   2   9   0       10.23       11.18      1.02 o
   3   9   0       22.81       22.46      1.33 o
   4   9   0        1.77        0.05      0.79 o
   5   9   0        0.14       -1.42      1.65 o
 -10  10   0        1.99        1.15      1.22 o
  -9  10   0        0.04       -0.51      1.13 o
  -8  10   0        7.24        6.61      1.89 o
  -7  10   0        1.90        2.26      0.96 o
  -6  10   0       38.39       40.57      1.57 o
  -5  10   0        4.04        3.37      0.84 o
  -4  10   0      378.94      401.50      6.82 o
  -3  10   0        0.39       -0.88      0.88 o
  -2  10   0        3.23        2.08      0.78 o
  -1  10   0       24.73       25.59      1.72 o
   0  10   0       34.64       28.88      1.86 o
   1  10   0        0.04        0.43      0.75 o
   2  10   0        8.54        9.10      1.05 o
   3  10   0        0.01        0.55      0.88 o
   4  10   0        0.21       -0.40      2.13 o
 -10  11   0        0.00        0.00      1.65 o
  -9  11   0        0.56        2.13      1.65 o
  -8  11   0        0.06       -0.24      1.65 o
  -7  11   0       34.34       41.00      2.38 o
  -6  11   0       39.11       45.64      1.82 o
  -5  11   0       35.11       41.43      1.75 o
  -4  11   0       31.95       33.69      2.18 o
  -3  11   0        0.02        0.72      0.90 o
  -2  11   0        0.23       -0.82      0.82 o
  -1  11   0       15.76       13.99      1.44 o
   0  11   0        1.11        1.64      1.02 o
   1  11   0        0.62        2.98      1.11 o
   2  11   0       15.50       20.31      1.95 o
  -8  12   0        9.76        9.45      2.60 o
  -7  12   0        0.76        5.20      2.36 o
  -6  12   0        2.21        0.40      1.18 o
  -5  12   0        2.23        2.28      1.26 o
  -4  12   0        0.05        0.28      1.01 o
  -3  12   0        7.63        4.10      2.13 o
  -2  12   0        5.31        2.88      1.41 o
  -1  12   0        0.37        0.58      1.04 o
   0  12   0        0.15        3.38      3.13 o
  -6  13   0        0.26       -0.15      1.00 o
  -5  13   0        7.88       10.62      1.65 o
  -4  13   0        1.70        3.81      1.48 o
  -3  13   0        0.30       -0.35      1.31 o
  -2  13   0        5.55        3.82      1.58 o
   2 -13   1        3.06        2.95      2.13 o
   3 -13   1        2.97        2.28      1.41 o
   4 -13   1        7.75        9.17      1.65 o
   5 -13   1        1.02        1.54      1.89 o
   6 -13   1        1.16        2.33      1.22 o
  -1 -12   1        7.27        9.78      1.49 o
   0 -12   1        0.52        1.11      1.41 o
   1 -12   1        0.12        0.02      0.99 o
   2 -12   1       29.84       33.68      3.10 o
   3 -12   1       13.96       11.20      1.75 o
   4 -12   1       20.67       21.62      1.76 o
   5 -12   1       15.15       11.54      1.19 o
   6 -12   1        3.67        2.85      0.96 o
   7 -12   1        1.25        1.18      1.89 o
   8 -12   1        0.00       -0.24      1.89 o
  -2 -11   1        5.07        5.87      1.28 o
  -1 -11   1        5.72        6.53      2.99 o
   0 -11   1        2.75        2.73      1.59 o
   1 -11   1        0.72        0.32      0.94 o
   2 -11   1       26.11       31.45      1.95 o
   3 -11   1        0.15        0.08      0.76 o
   4 -11   1        0.37        1.42      0.88 o
   5 -11   1        4.94        5.23      0.96 o
   6 -11   1       13.39       19.70      1.53 o
   7 -11   1        1.78        1.94      1.54 o
   8 -11   1        4.89        4.96      2.13 o
   9 -11   1        2.02        3.83      2.13 o
  10 -11   1       13.74       13.23      2.04 o
  -4 -10   1        4.56        9.00      1.22 o
  -3 -10   1        0.25       -0.36      0.75 o
  -2 -10   1        3.10        2.51      0.83 o
  -1 -10   1       14.73       11.80      1.10 o
   0 -10   1        0.17        1.10      0.95 o
   1 -10   1       79.67       84.19      2.77 o
   2 -10   1        7.71        8.81      0.94 o
   3 -10   1      428.68      460.65      6.19 o
   4 -10   1       77.23       84.44      2.03 o
   5 -10   1       69.17       68.73      2.01 o
   6 -10   1        6.44        3.84      0.82 o
   7 -10   1        2.50        1.35      0.86 o
   8 -10   1       11.07       10.03      1.65 o
   9 -10   1        0.78       -0.13      1.31 o
  10 -10   1        3.13        3.16      2.24 o
  -5  -9   1        3.69        6.02      1.45 o
  -4  -9   1        2.98        1.60      0.82 o
  -3  -9   1       33.35       30.64      1.54 o
  -2  -9   1        0.76       -0.42      0.74 o
  -1  -9   1       48.35       47.28      1.84 o
   0  -9   1        0.01       -0.64      0.76 o
   1  -9   1       21.35       23.21      1.17 o
   2  -9   1       86.80       88.96      2.07 o
   3  -9   1       97.53       91.77      2.02 o
   4  -9   1        3.30        1.85      0.65 o
   5  -9   1       30.26       32.85      1.60 o
   6  -9   1        7.20        6.21      0.96 o
   7  -9   1       46.52       47.18      2.61 o
   8  -9   1        2.28        0.27      1.13 o
   9  -9   1        9.95        9.44      1.57 o
  10  -9   1        0.02       -1.65      1.65 o
  11  -9   1        5.09        5.57      1.43 o
  -6  -8   1        1.85        0.47      1.89 o
  -5  -8   1        1.81        2.19      1.13 o
  -4  -8   1        4.34        5.07      1.09 o
  -3  -8   1        0.03        0.65      0.76 o
  -2  -8   1       18.64       15.44      1.23 o
  -1  -8   1      183.72      186.53      3.59 o
   0  -8   1       11.35       10.98      0.68 o
   1  -8   1      113.30      119.88      1.89 o
   2  -8   1        4.55        5.37      0.56 o
   3  -8   1       52.68       50.53      1.18 o
   4  -8   1       49.44       53.27      1.26 o
   5  -8   1        5.54        4.49      0.47 o
   6  -8   1        5.43        5.06      0.71 o
   7  -8   1       16.28       15.05      1.53 o
   8  -8   1        1.62        1.04      1.00 o
   9  -8   1       10.19       11.17      1.57 o
  10  -8   1        1.83        1.65      1.22 o
  11  -8   1        1.42        1.65      1.18 o
  -7  -7   1        9.72        9.88      1.89 o
  -6  -7   1       25.93       21.36      3.14 o
  -5  -7   1        4.82        5.32      1.41 o
  -4  -7   1        4.90        4.43      0.82 o
  -3  -7   1        1.46        1.90      0.76 o
  -2  -7   1       77.41       83.16      2.16 o
  -1  -7   1      146.31      137.81      1.99 o
   0  -7   1       20.94       18.76      0.66 o
   1  -7   1      179.08      175.92      2.15 o
   2  -7   1       34.58       34.02      0.81 o
   3  -7   1       90.16       85.12      1.42 o
   4  -7   1       16.42       20.29      0.62 o
   5  -7   1        1.06       -0.26      0.37 o
   6  -7   1        0.29        0.43      0.46 o
   7  -7   1       36.48       39.36      2.10 o
   8  -7   1        8.12        7.36      1.22 o
   9  -7   1        3.71        1.94      2.24 o
  10  -7   1       17.01       17.54      1.79 o
  11  -7   1        6.92        6.40      1.43 o
  -8  -6   1        4.51        6.50      1.50 o
  -7  -6   1       17.12       15.41      2.48 o
  -6  -6   1       17.02       15.46      1.87 o
  -5  -6   1      109.15      103.73      4.61 o
  -4  -6   1      239.47      234.39      3.38 o
  -3  -6   1      328.36      331.82      5.76 o
  -2  -6   1       50.14       57.57      1.36 o
  -1  -6   1       23.29       25.79      0.87 o
   0  -6   1      104.99      133.17      1.60 o
   1  -6   1      150.07      158.05      1.90 o
   2  -6   1       12.58       14.12      0.59 o
   3  -6   1      148.11      153.43      1.71 o
   4  -6   1      141.94      137.84      1.58 o
   5  -6   1      284.66      315.40      4.11 o
   6  -6   1       28.94       26.74      0.91 o
   7  -6   1       17.68       18.27      1.77 o
   8  -6   1        1.99        0.37      0.82 o
   9  -6   1        1.03        0.81      1.18 o
  10  -6   1       13.68       11.12      1.48 o
  11  -6   1        0.16       -0.76      1.06 o
  12  -6   1        0.01        0.87      1.08 o
  -9  -5   1       32.99       34.25      3.54 o
  -8  -5   1        9.34        7.49      1.50 o
  -7  -5   1       84.89       79.42      3.46 o
  -6  -5   1       32.68       34.14      1.81 o
  -5  -5   1       24.87       22.44      1.13 o
  -4  -5   1       13.77       13.04      0.48 o
  -3  -5   1      121.56      122.33      1.53 o
  -2  -5   1        0.33        1.08      0.28 o
  -1  -5   1      452.08      494.61      4.35 o
   0  -5   1      390.72      444.67      4.03 o
   1  -5   1      269.96      241.42      2.73 o
   2  -5   1        3.03        1.58      0.27 o
   3  -5   1      183.67      199.05      2.03 o
   4  -5   1      132.62      134.02      1.49 o
   5  -5   1      150.62      162.13      3.08 o
   6  -5   1        8.67       10.47      0.75 o
   7  -5   1      150.47      154.52      5.30 o
   8  -5   1      277.83      275.30      8.61 o
   9  -5   1        4.28        4.49      1.03 o
  10  -5   1        5.98        7.00      1.27 o
  11  -5   1        0.53        1.11      0.88 o
  12  -5   1        2.30        1.33      1.09 o
  -9  -4   1        0.00        0.94      1.65 o
  -8  -4   1        0.51        0.65      0.58 o
  -7  -4   1       45.33       46.44      1.63 o
  -6  -4   1       25.96       29.38      1.17 o
  -5  -4   1      312.77      318.79      4.59 o
  -4  -4   1      254.91      270.13      2.59 o
  -3  -4   1      517.92      551.72      6.82 o
  -2  -4   1      162.32      178.02      1.59 o
  -1  -4   1        0.01       -0.16      0.16 o
   0  -4   1     1120.36     1099.96      9.18 o
   1  -4   1        1.42        1.19      0.23 o
   2  -4   1      207.54      201.58      1.68 o
   3  -4   1       50.82       57.36      0.76 o
   4  -4   1      791.43      863.48     11.46 o
   5  -4   1       33.73       40.12      1.64 o
   6  -4   1       13.98       12.02      0.86 o
   7  -4   1      384.34      404.92      7.14 o
   8  -4   1       99.06       96.05      2.37 o
   9  -4   1       29.39       29.84      1.73 o
  10  -4   1        8.88        8.44      2.72 o
  11  -4   1        1.14        2.85      1.08 o
  12  -4   1        2.62        2.81      1.65 o
 -10  -3   1        3.30        1.42      1.65 o
  -9  -3   1        0.34        1.54      1.00 o
  -8  -3   1       39.16       40.05      1.43 o
  -7  -3   1       48.46       52.28      2.45 o
  -6  -3   1       11.06       14.05      0.74 o
  -5  -3   1       99.21      102.47      1.88 o
  -4  -3   1      299.23      367.50      3.59 o
  -3  -3   1       55.22       66.63      0.76 o
  -2  -3   1      229.49      235.89      2.38 o
  -1  -3   1      683.10      719.37      5.12 o
   0  -3   1      290.47      299.19      2.38 o
   1  -3   1      452.19      457.93      3.58 o
   2  -3   1     1090.26      977.90      7.56 o
   3  -3   1      611.92      583.29      6.82 o
   4  -3   1     2110.90     2232.64     25.35 o
   5  -3   1     1359.57     1285.40     23.17 o
   6  -3   1      512.96      509.59      8.50 o
   7  -3   1       17.25       19.68      0.94 o
   8  -3   1       64.58       62.91      2.15 o
   9  -3   1        5.91        5.59      0.65 o
  10  -3   1        3.99        3.04      0.89 o
  11  -3   1        0.01       -0.84      0.86 o
  12  -3   1        4.54        6.61      3.07 o
 -10  -2   1       13.53       11.34      1.89 o
  -9  -2   1       16.91       15.64      1.24 o
  -8  -2   1        0.18       -0.37      0.82 o
  -7  -2   1       49.89       46.15      1.94 o
  -6  -2   1      220.08      229.41      3.90 o
  -5  -2   1      153.85      159.12      1.96 o
  -4  -2   1       19.44       14.71      0.49 o
  -3  -2   1        0.11        0.09      0.27 o
  -2  -2   1     3144.82     3119.36     22.27 o
  -1  -2   1     6799.42     6595.51     44.82 o
   0  -2   1    13882.21    13024.48     82.61 o
   1  -2   1     5078.93     4777.97     34.26 o
   2  -2   1     9838.79     9662.63     87.39 o
   3  -2   1      951.15      981.17     14.09 o
   4  -2   1      683.73      705.90     13.36 o
   5  -2   1      102.22       99.23      2.17 o
   6  -2   1      270.90      271.27      7.21 o
   7  -2   1       13.14       11.82      0.70 o
   8  -2   1        0.84        0.47      0.95 o
   9  -2   1       13.94       15.80      1.29 o
  10  -2   1       24.17       25.83      1.71 o
  11  -2   1        0.80        0.24      0.88 o
 -11  -1   1        8.84        8.03      1.65 o
 -10  -1   1        6.24        7.76      1.39 o
  -9  -1   1        4.67        2.95      0.78 o
  -8  -1   1       16.07       11.10      2.01 o
  -7  -1   1        6.17        4.43      0.82 o
  -6  -1   1      268.96      294.42      4.61 o
  -5  -1   1      312.47      332.63      4.96 o
  -4  -1   1       45.13       38.61      0.79 o
  -3  -1   1      283.78      282.79      3.04 o
  -2  -1   1      207.30      191.02      1.72 o
  -1  -1   1      483.45      469.60      3.13 o
   0  -1   1      565.34      547.23      3.54 o
   1  -1   1      321.00      310.13      2.70 o
   2  -1   1       87.79       60.92      0.86 o
   3  -1   1      705.28      706.34     18.30 o
   4  -1   1       83.13       89.61      2.83 o
   5  -1   1      147.26      168.44      3.51 o
   6  -1   1        6.59       12.22      0.83 o
   7  -1   1        0.01        0.29      0.46 o
   8  -1   1       89.44       90.68      3.57 o
   9  -1   1        0.01       -0.32      0.71 o
  10  -1   1        0.00       -0.20      0.88 o
  11  -1   1        0.06       -0.84      0.88 o
 -11   0   1        0.66        1.14      1.08 o
 -10   0   1       30.87       23.73      2.95 o
  -9   0   1       74.05       71.20      2.64 o
  -8   0   1        3.04        1.53      0.48 o
  -7   0   1        0.15        1.09      0.47 o
  -6   0   1       93.80      105.39      2.13 o
  -5   0   1       29.80       29.61      1.49 o
  -4   0   1     1480.07     1504.76     28.31 o
  -3   0   1     7548.45     7444.97    110.04 o
  -2   0   1     8719.07     8602.65    126.61 o
  -1   0   1      895.22      826.90      8.52 o
   0   0   1     1480.05     1303.07     17.66 o
   1   0   1       65.37       53.98      0.55 o
   2   0   1        0.52        0.90      0.10 o
   3   0   1     1241.25     1238.94     14.87 o
   4   0   1       50.73       56.36      0.85 o
   5   0   1      265.17      285.63      4.64 o
   6   0   1       12.73       11.72      0.63 o
   7   0   1       29.27       25.09      1.23 o
   8   0   1       41.45       44.27      2.22 o
   9   0   1        3.28        4.09      1.06 o
  10   0   1       42.90       46.06      4.49 o
  11   0   1        0.76        0.96      1.08 o
 -11   1   1        0.01       -0.36      2.13 o
 -10   1   1       25.93       22.80      1.65 o
  -9   1   1       17.63       18.33      0.95 o
  -8   1   1      129.10      116.26      2.45 o
  -7   1   1       19.68       18.19      2.60 o
  -6   1   1      128.45      136.28      6.38 o
  -5   1   1      317.31      332.80     11.34 o
  -4   1   1      530.43      531.17      8.36 o
  -3   1   1    24503.54    23256.57    339.89 o
  -2   1   1    10657.55     9839.87    121.67 o
  -1   1   1        6.89        3.22      0.12 o
   0   1   1     4214.30     3873.09     29.86 o
   1   1   1      307.21      275.82      2.35 o
   2   1   1      100.57      106.98      1.01 o
   3   1   1      193.81      183.95      2.70 o
   4   1   1        0.02        0.18      0.24 o
   5   1   1      164.40      156.54      2.49 o
   6   1   1      425.79      429.71     15.35 o
   7   1   1       92.24       89.99      3.78 o
   8   1   1      126.58      131.98      5.08 o
   9   1   1        7.55        4.78      1.42 o
  10   1   1        7.42        9.21      1.61 o
 -12   2   1        2.98        4.15      1.65 o
 -11   2   1        0.02       -0.21      0.83 o
 -10   2   1        3.70        4.12      1.30 o
  -9   2   1        0.98       -1.65      1.65 o
  -8   2   1       18.10       21.97      3.07 o
  -7   2   1        1.22       -1.18      1.18 o
  -6   2   1      244.61      209.03      8.27 o
  -5   2   1      433.16      446.90      9.08 o
  -4   2   1       14.37        9.21      0.78 o
  -3   2   1     7648.06     7303.58     83.14 o
  -2   2   1        2.43        0.30      0.31 o
  -1   2   1      713.34      716.78      5.34 o
   0   2   1      762.81      734.29      5.52 o
   1   2   1       13.35        8.71      0.35 o
   2   2   1       81.44       91.92      1.08 o
   3   2   1      438.94      436.99      3.87 o
   4   2   1      441.54      482.98      5.79 o
   5   2   1       23.50       22.49      0.86 o
   6   2   1       97.10       87.57      1.79 o
   7   2   1        0.51        0.74      0.44 o
   8   2   1        0.15       -0.24      0.43 o
   9   2   1        0.96        1.26      2.24 o
  10   2   1        2.00        0.94      1.42 o
 -12   3   1        1.93        0.94      2.60 o
 -11   3   1        2.48        2.83      2.60 o
 -10   3   1       68.14       69.44      5.43 o
  -9   3   1      129.40      120.22      6.85 o
  -8   3   1        3.91        0.24      1.65 o
  -7   3   1      144.23      129.91      6.38 o
  -6   3   1     1421.12     1405.01     18.59 o
  -5   3   1     3935.24     3889.44     50.65 o
  -4   3   1      219.01      232.12      5.28 o
  -3   3   1     1027.81     1010.43      9.70 o
  -2   3   1     1080.50     1110.43      8.96 o
  -1   3   1     2638.20     2507.42     18.38 o
   0   3   1      759.75      743.22      6.22 o
   1   3   1        9.43       15.15      0.38 o
   2   3   1       49.07       44.77      0.63 o
   3   3   1      233.23      250.85      2.35 o
   4   3   1       73.49       83.57      1.42 o
   5   3   1       97.16       90.30      1.77 o
   6   3   1      265.21      269.48      4.76 o
   7   3   1        5.58        4.76      0.82 o
   8   3   1       15.84       14.98      0.97 o
   9   3   1        8.50        4.49      1.65 o
 -12   4   1        1.54        0.24      2.60 o
 -11   4   1        8.09        7.55      1.06 o
 -10   4   1        1.21        1.96      0.65 o
  -9   4   1       47.23       43.41      1.68 o
  -8   4   1      865.84      819.34     23.55 o
  -7   4   1      406.81      409.75      7.06 o
  -6   4   1      112.20      140.46      2.27 o
  -5   4   1      378.02      396.65      6.89 o
  -4   4   1        2.66        3.61      0.36 o
  -3   4   1      217.72      226.42      1.90 o
  -2   4   1        8.99        3.70      0.27 o
  -1   4   1     1867.37     1862.01     16.15 o
   0   4   1     3224.14     3318.86     26.83 o
   1   4   1      265.85      253.37      2.40 o
   2   4   1       94.23      115.73      1.30 o
   3   4   1       80.75       87.40      1.11 o
   4   4   1       42.22       42.51      0.91 o
   5   4   1      370.91      370.90     10.93 o
   6   4   1        0.13        0.25      0.56 o
   7   4   1        2.08        2.03      0.79 o
   8   4   1        2.39        0.47      1.42 o
   9   4   1        1.06        1.18      1.65 o
 -12   5   1        0.00        0.71      1.42 o
 -11   5   1       88.03       79.67      2.91 o
 -10   5   1       19.96       17.81      1.50 o
  -9   5   1       10.70       14.12      1.02 o
  -8   5   1        2.07        1.31      0.70 o
  -7   5   1      184.53      178.21      3.62 o
  -6   5   1       42.69       40.09      0.97 o
  -5   5   1      263.13      295.76      4.62 o
  -4   5   1        8.86       13.65      0.43 o
  -3   5   1      418.66      453.26      3.94 o
  -2   5   1      695.56      707.38      6.82 o
  -1   5   1      471.24      540.83      5.51 o
   0   5   1      573.35      574.37      5.06 o
   1   5   1        0.69        0.99      0.24 o
   2   5   1        2.46        2.09      0.27 o
   3   5   1      230.14      240.77      2.88 o
   4   5   1      153.29      145.65      2.54 o
   5   5   1      146.68      139.33      5.01 o
   6   5   1       55.85       51.25      3.78 o
   7   5   1        0.14       -0.71      1.42 o
   8   5   1        0.00       -1.18      1.65 o
 -12   6   1        6.42        7.37      1.27 o
 -11   6   1        3.84        3.33      1.09 o
 -10   6   1       10.57       13.05      1.46 o
  -9   6   1        7.38        4.14      1.06 o
  -8   6   1        4.15        4.40      1.03 o
  -7   6   1        0.83        0.52      0.82 o
  -6   6   1       49.85       52.03      1.64 o
  -5   6   1      178.38      191.87      2.82 o
  -4   6   1        7.51        9.65      0.69 o
  -3   6   1        0.13        1.40      0.44 o
  -2   6   1      636.63      672.53      6.65 o
  -1   6   1       50.15       54.44      1.25 o
   0   6   1       42.80       32.45      0.72 o
   1   6   1      285.68      292.42      2.94 o
   2   6   1       14.83       14.54      0.65 o
   3   6   1      101.34       84.20      2.09 o
   4   6   1       65.63       60.75      1.64 o
   5   6   1        2.12        2.99      1.24 o
   6   6   1        0.12        1.65      1.65 o
   7   6   1        0.11        0.00      1.65 o
 -12   7   1        5.51        6.43      1.32 o
 -11   7   1        3.43        2.83      1.06 o
 -10   7   1        0.40       -0.29      1.06 o
  -9   7   1        9.53        9.23      1.24 o
  -8   7   1       12.33       11.78      1.39 o
  -7   7   1        2.12        0.84      0.91 o
  -6   7   1        3.94        1.57      0.92 o
  -5   7   1       48.89       51.95      1.07 o
  -4   7   1       70.14       70.75      1.09 o
  -3   7   1      305.36      301.61      3.37 o
  -2   7   1       43.02       39.48      0.95 o
  -1   7   1      219.08      224.04      2.61 o
   0   7   1       31.96       26.85      0.94 o
   1   7   1       27.73       25.67      0.83 o
   2   7   1        4.96        5.58      0.69 o
   3   7   1       53.05       55.02      1.66 o
   4   7   1        5.27        4.05      0.72 o
   5   7   1        2.16        2.13      1.89 o
   6   7   1        0.00       -1.65      1.65 o
   7   7   1        2.10        2.60      1.89 o
 -11   8   1        4.86        5.33      1.43 o
 -10   8   1        0.02        0.15      1.00 o
  -9   8   1        6.21        4.25      1.77 o
  -8   8   1        3.51        3.17      1.13 o
  -7   8   1       38.39       31.19      1.40 o
  -6   8   1        1.24        0.29      0.74 o
  -5   8   1       13.79       13.93      0.99 o
  -4   8   1        1.63        0.89      0.41 o
  -3   8   1      248.25      250.43      3.22 o
  -2   8   1      450.04      456.36      5.47 o
  -1   8   1      326.52      347.53      4.16 o
   0   8   1       11.12        8.01      0.69 o
   1   8   1       20.47       16.25      1.05 o
   2   8   1        9.06        7.41      1.06 o
   3   8   1       14.07       10.45      1.00 o
   4   8   1        2.88        1.51      1.00 o
   5   8   1        1.31       -1.65      1.65 o
   6   8   1        1.22       -1.18      1.65 o
 -11   9   1        5.47        5.74      1.43 o
 -10   9   1        0.29       -0.62      1.00 o
  -9   9   1        2.59        2.66      2.60 o
  -8   9   1       17.96       10.86      2.13 o
  -7   9   1        3.73        2.53      0.82 o
  -6   9   1       13.13       13.36      1.41 o
  -5   9   1      282.38      284.48      4.47 o
  -4   9   1       29.82       32.78      2.33 o
  -3   9   1       32.44       31.90      1.30 o
  -2   9   1        0.36        0.12      0.65 o
  -1   9   1       19.98       21.88      1.22 o
   0   9   1      110.35       99.81      2.59 o
   1   9   1       31.25       27.72      1.56 o
   2   9   1        0.30        0.92      0.81 o
   3   9   1        2.25        2.13      1.00 o
   4   9   1        6.95        8.66      1.35 o
   5   9   1       10.64       14.88      3.07 o
 -10  10   1        0.30        0.71      1.42 o
  -9  10   1        1.15        0.47      1.42 o
  -8  10   1        4.38        6.38      1.89 o
  -7  10   1       10.32       12.40      1.48 o
  -6  10   1       38.56       42.40      1.57 o
  -5  10   1       72.98       72.16      2.03 o
  -4  10   1       22.52       25.18      1.44 o
  -3  10   1       34.33       31.25      1.39 o
  -2  10   1       60.32       58.54      1.97 o
  -1  10   1        1.33        0.96      1.33 o
   0  10   1       14.94       10.19      1.31 o
   1  10   1        2.15        1.48      0.99 o
   2  10   1        0.68        1.57      1.04 o
   3  10   1        0.11       -0.46      1.04 o
 -10  11   1        0.08       -1.18      1.65 o
  -9  11   1        1.20        2.60      1.89 o
  -8  11   1        7.78        8.03      2.13 o
  -7  11   1        1.78        0.47      1.65 o
  -6  11   1       16.08       13.96      1.23 o
  -5  11   1        4.88        4.54      0.84 o
  -4  11   1        4.26        4.63      0.93 o
  -3  11   1        2.26        2.72      0.97 o
  -2  11   1        9.15        6.43      1.13 o
  -1  11   1        9.33       10.43      1.51 o
   0  11   1        1.13        0.77      1.43 o
   1  11   1        1.57        4.72      1.48 o
   2  11   1        0.50        2.54      1.65 o
  -8  12   1       11.51       11.34      2.60 o
  -7  12   1        8.56        9.45      2.60 o
  -6  12   1        2.09        2.98      1.18 o
  -5  12   1       18.95       17.17      1.34 o
  -4  12   1       10.57        8.29      1.53 o
  -3  12   1        2.33        2.36      1.34 o
  -2  12   1        0.39        1.05      1.24 o
  -1  12   1       11.61       13.93      1.92 o
   0  12   1        8.86        7.85      1.75 o
  -6  13   1        1.17        0.94      1.65 o
  -5  13   1        0.25       -0.24      1.18 o
  -4  13   1        1.90        2.49      1.31 o
  -3  13   1        0.80        3.96      1.54 o
   2 -13   2        2.79        0.71      1.34 o
   3 -13   2        7.40        6.59      1.58 o
   4 -13   2        4.05        3.70      1.48 o
   5 -13   2        0.10        1.29      1.65 o
   6 -13   2        9.14       12.03      2.36 o
  -1 -12   2        0.17       -0.55      1.14 o
   0 -12   2        0.89        0.53      1.46 o
   1 -12   2        9.02        9.60      1.98 o
   2 -12   2       11.76       10.83      1.45 o
   3 -12   2        6.79        3.97      1.41 o
   4 -12   2        1.55        2.07      1.07 o
   5 -12   2       15.57       12.94      1.22 o
   6 -12   2       18.85       18.76      1.47 o
   7 -12   2        0.43        1.42      1.89 o
   8 -12   2        0.04       -1.42      1.65 o
  -3 -11   2        1.47        0.87      1.14 o
  -2 -11   2        2.85        3.01      1.21 o
  -1 -11   2        2.18        2.33      1.11 o
   0 -11   2        1.21        1.42      1.06 o
   1 -11   2       12.07       11.36      1.35 o
   2 -11   2       22.90       24.19      1.72 o
   3 -11   2       87.63       87.71      4.87 o
   4 -11   2        0.67        2.17      0.88 o
   5 -11   2        4.13        4.16      0.87 o
   6 -11   2       24.62       25.99      1.51 o
   7 -11   2       34.28       40.02      3.54 o
   8 -11   2        2.16        5.12      1.58 o
   9 -11   2       43.90       44.20      2.95 o
  10 -11   2        1.85        1.21      1.53 o
  -4 -10   2        3.19        3.93      1.05 o
  -3 -10   2        0.12        0.75      0.87 o
  -2 -10   2       13.39       10.22      1.17 o
  -1 -10   2       15.49       17.95      1.60 o
   0 -10   2        1.20        0.32      0.97 o
   1 -10   2        2.21       -0.27      0.99 o
   2 -10   2       18.01       19.27      1.17 o
   3 -10   2       47.80       48.20      1.64 o
   4 -10   2       22.08       17.62      1.15 o
   5 -10   2        8.93        6.76      0.92 o
   6 -10   2       59.58       57.13      1.70 o
   7 -10   2        8.76       11.58      1.65 o
   8 -10   2        0.00        1.87      1.31 o
   9 -10   2       25.04       28.96      2.49 o
  10 -10   2        0.07        0.38      1.22 o
  -5  -9   2        0.17       -0.89      1.55 o
  -4  -9   2        1.21        2.23      0.93 o
  -3  -9   2        7.08        5.99      1.01 o
  -2  -9   2       15.04       17.62      1.30 o
  -1  -9   2        1.66        1.55      0.84 o
   0  -9   2      116.41      124.44      3.74 o
   1  -9   2      610.79      635.52      7.42 o
   2  -9   2      205.09      203.11      3.85 o
   3  -9   2      281.00      277.40      4.07 o
   4  -9   2      104.25      106.99      2.79 o
   5  -9   2        9.30        9.23      0.85 o
   6  -9   2       37.09       41.77      2.05 o
   7  -9   2       12.96       11.93      1.65 o
   8  -9   2        5.85        3.71      1.31 o
   9  -9   2        3.47        3.10      1.30 o
  10  -9   2        0.68       -0.98      1.03 o
  11  -9   2        0.03        1.36      1.24 o
  -6  -8   2        7.44        8.13      1.70 o
  -5  -8   2        3.55        3.70      1.42 o
  -4  -8   2       16.00       15.12      1.34 o
  -3  -8   2        6.83        4.60      0.86 o
  -2  -8   2      201.58      205.00      4.19 o
  -1  -8   2      135.66      135.03      2.92 o
   0  -8   2      239.97      224.64      2.89 o
   1  -8   2        5.57        3.68      0.52 o
   2  -8   2        2.39        1.01      0.31 o
   3  -8   2        7.10        8.33      0.67 o
   4  -8   2       23.78       19.99      0.86 o
   5  -8   2       18.80       18.20      0.78 o
   6  -8   2       28.17       30.73      1.55 o
   7  -8   2        0.00        0.25      1.00 o
   8  -8   2        3.03        0.35      1.00 o
   9  -8   2        0.01       -0.32      1.03 o
  10  -8   2        0.06        0.44      1.03 o
  11  -8   2        4.20        4.66      1.43 o
  -7  -7   2        0.12       -1.24      1.24 o
  -6  -7   2        2.95        4.17      1.48 o
  -5  -7   2       17.20       15.06      1.84 o
  -4  -7   2       19.34       17.99      1.16 o
  -3  -7   2      228.84      238.53      4.18 o
  -2  -7   2       24.30       24.62      2.25 o
  -1  -7   2       27.80       25.96      0.84 o
   0  -7   2       23.57       21.84      0.72 o
   1  -7   2       62.44       64.29      1.17 o
   2  -7   2        8.96        8.10      0.61 o
   3  -7   2       39.10       41.17      0.92 o
   4  -7   2        4.78        3.65      0.39 o
   5  -7   2        0.43        0.34      0.28 o
   6  -7   2        1.09        0.95      0.55 o
   7  -7   2        1.08        1.67      0.96 o
   8  -7   2       19.71       17.90      1.77 o
   9  -7   2       46.07       47.32      2.57 o
  10  -7   2       16.40       17.15      1.79 o
  11  -7   2        1.25       -0.55      1.54 o
  -8  -6   2        5.79        5.67      1.50 o
  -7  -6   2       20.90       20.15      2.15 o
  -6  -6   2        0.44       -1.05      1.13 o
  -5  -6   2        6.67        8.37      1.50 o
  -4  -6   2      272.35      276.13      3.80 o
  -3  -6   2      541.79      558.49      6.80 o
  -2  -6   2      147.66      139.34      1.78 o
  -1  -6   2       85.17       99.65      1.52 o
   0  -6   2       67.03       70.91      1.16 o
   1  -6   2       67.63       58.29      0.98 o
   2  -6   2       91.35       98.10      1.41 o
   3  -6   2       82.48       70.24      1.08 o
   4  -6   2       48.44       57.32      0.98 o
   5  -6   2       19.03       17.89      0.77 o
   6  -6   2       37.73       34.91      1.04 o
   7  -6   2      138.62      141.15      4.24 o
   8  -6   2        8.78        8.91      1.24 o
   9  -6   2        0.04        1.55      1.03 o
  10  -6   2        6.40        4.87      1.27 o
  11  -6   2        0.55        2.36      1.24 o
  -9  -5   2        0.43        3.07      1.34 o
  -8  -5   2        0.02        1.21      1.65 o
  -7  -5   2       28.67       26.66      1.72 o
  -6  -5   2       36.81       41.89      1.52 o
  -5  -5   2        0.80        0.77      0.63 o
  -4  -5   2      381.14      417.82      3.72 o
  -3  -5   2       25.18       21.97      0.60 o
  -2  -5   2        5.67        8.10      0.34 o
  -1  -5   2        3.38        5.93      0.38 o
   0  -5   2      129.69      117.95      1.40 o
   1  -5   2      413.21      396.40      3.90 o
   2  -5   2       60.11       69.27      1.31 o
   3  -5   2     1644.69     1764.10     14.48 o
   4  -5   2      236.52      227.11      2.61 o
   5  -5   2      152.82      159.90      2.76 o
   6  -5   2        0.03        0.12      0.41 o
   7  -5   2       12.85       13.67      1.01 o
   8  -5   2       67.52       66.24      2.75 o
   9  -5   2       25.02       23.33      1.85 o
  10  -5   2       16.83       16.46      1.67 o
  11  -5   2        0.00        0.94      1.06 o
  12  -5   2        0.23       -1.65      2.60 o
  -9  -4   2       79.80       81.25      3.34 o
  -8  -4   2        8.16        7.59      0.88 o
  -7  -4   2       61.96       57.25      1.80 o
  -6  -4   2      150.41      148.99      2.74 o
  -5  -4   2       35.05       33.50      1.04 o
  -4  -4   2        0.18       -0.26      0.26 o
  -3  -4   2       13.41       15.55      0.40 o
  -2  -4   2      776.06      796.38      5.65 o
  -1  -4   2       78.21       63.91      0.80 o
   0  -4   2     1092.08     1108.10      9.05 o
   1  -4   2      160.73      147.39      1.56 o
   2  -4   2      306.22      317.84      2.79 o
   3  -4   2     2406.60     2362.13     19.64 o
   4  -4   2        0.30        2.08      0.41 o
   5  -4   2       68.91       59.70      1.49 o
   6  -4   2        2.63        2.77      0.47 o
   7  -4   2        7.81       10.09      0.79 o
   8  -4   2       53.29       57.25      1.92 o
   9  -4   2        3.97        3.80      1.06 o
  10  -4   2        3.17        5.32      1.08 o
  11  -4   2        1.93        2.13      1.06 o
 -10  -3   2        0.55        0.35      1.30 o
  -9  -3   2        0.77       -0.24      1.42 o
  -8  -3   2        2.26        3.06      0.60 o
  -7  -3   2       46.58       58.00      2.65 o
  -6  -3   2      161.71      173.57      2.90 o
  -5  -3   2       22.64       24.10      0.59 o
  -4  -3   2        7.20        5.86      0.31 o
  -3  -3   2       64.22       64.85      0.70 o
  -2  -3   2      969.86      911.07      6.54 o
  -1  -3   2     1675.78     1724.19     11.88 o
   0  -3   2     2066.10     1966.53     14.23 o
   1  -3   2     2418.48     2317.40     15.92 o
   2  -3   2        6.86        7.47      0.28 o
   3  -3   2       60.17       68.35      0.86 o
   4  -3   2      490.06      489.75      7.39 o
   5  -3   2        5.50        3.93      0.87 o
   6  -3   2       15.25       22.85      1.30 o
   7  -3   2        1.10        1.49      0.54 o
   8  -3   2       30.37       28.34      1.32 o
   9  -3   2        0.08       -0.55      0.85 o
  10  -3   2        5.01        4.18      1.06 o
  11  -3   2        1.30        2.13      1.77 o
 -10  -2   2        4.68        4.58      1.08 o
  -9  -2   2       14.23       13.59      1.57 o
  -8  -2   2       67.21       65.73      2.29 o
  -7  -2   2      160.96      161.44      3.68 o
  -6  -2   2       40.21       43.73      1.40 o
  -5  -2   2        8.40        7.98      0.49 o
  -4  -2   2       48.74       47.53      1.07 o
  -3  -2   2        0.77        0.63      0.23 o
  -2  -2   2     3467.49     3435.66     22.78 o
  -1  -2   2      796.17      707.96      5.36 o
   0  -2   2      203.58      205.19      1.58 o
   1  -2   2       76.34       66.56      0.73 o
   2  -2   2     4739.26     4592.64     45.43 o
   3  -2   2      835.58      818.56     12.00 o
   4  -2   2        0.75        0.63      0.27 o
   5  -2   2      193.73      189.00      3.06 o
   6  -2   2       55.18       58.94      1.75 o
   7  -2   2        1.85        1.18      0.71 o
   8  -2   2       38.18       40.27      1.59 o
   9  -2   2        1.16        1.02      0.86 o
  10  -2   2       30.58       31.83      2.11 o
  11  -2   2        5.39        7.10      1.30 o
 -11  -1   2        3.80        2.36      1.42 o
 -10  -1   2        1.90        1.60      0.78 o
  -9  -1   2      103.41       97.54      6.14 o
  -8  -1   2       67.89       72.06      2.75 o
  -7  -1   2        5.16        5.41      0.85 o
  -6  -1   2        0.09       -0.35      0.35 o
  -5  -1   2        5.42        5.25      0.37 o
  -4  -1   2       22.40       27.41      0.74 o
  -3  -1   2       21.87       19.32      0.50 o
  -2  -1   2     4516.76     4401.82     34.62 o
  -1  -1   2    11256.45    10878.68     80.66 o
   0  -1   2      163.00      148.96      1.23 o
   1  -1   2      185.76      176.29      1.62 o
   2  -1   2      298.98      332.99      3.14 o
   3  -1   2     2438.58     2409.20     34.45 o
   4  -1   2      137.28      150.29      3.41 o
   5  -1   2      765.22      825.89     12.08 o
   6  -1   2      156.66      161.17      2.84 o
   7  -1   2       22.24       18.37      1.17 o
   8  -1   2        2.46        2.40      0.86 o
   9  -1   2       28.81       22.10      4.61 o
  10  -1   2       59.87       64.92      2.89 o
  11  -1   2        0.22        2.35      1.18 o
 -11   0   2        9.66        4.34      2.60 o
 -10   0   2       11.60        9.69      0.93 o
  -9   0   2       38.02       39.48      5.79 o
  -8   0   2        1.14        0.32      0.48 o
  -7   0   2        9.37       12.31      0.71 o
  -6   0   2      260.42      277.22      4.12 o
  -5   0   2        1.74        0.61      0.40 o
  -4   0   2     3173.81     3355.33     48.27 o
  -3   0   2      822.23      816.34     10.38 o
  -2   0   2     3137.39     2925.40     26.23 o
  -1   0   2       79.73       69.83      0.76 o
   0   0   2      231.87      246.11      2.09 o
   1   0   2      109.55      118.48      1.22 o
   2   0   2       36.62       40.92      0.55 o
   3   0   2      183.11      174.70      3.43 o
   4   0   2        6.38        7.74      0.55 o
   5   0   2        1.46        4.37      0.41 o
   6   0   2       34.56       32.66      1.32 o
   7   0   2        6.52        4.14      0.71 o
   8   0   2        0.03       -0.39      0.85 o
   9   0   2       10.09       10.35      1.43 o
  10   0   2       24.53       24.02      3.19 o
  11   0   2        2.34        4.90      1.46 o
 -11   1   2        2.05        3.58      0.89 o
 -10   1   2       69.51       70.78      4.13 o
  -9   1   2        1.68        2.89      0.85 o
  -8   1   2       29.33       26.93      3.07 o
  -7   1   2       31.70       26.22      2.83 o
  -6   1   2     1945.73     2007.70     37.72 o
  -5   1   2      275.22      274.61      6.01 o
  -4   1   2        0.02        0.41      0.44 o
  -3   1   2     7775.58     7522.17    110.43 o
  -2   1   2        0.85        4.02      0.39 o
  -1   1   2      213.32      201.45      1.78 o
   0   1   2      401.27      427.90      3.60 o
   1   1   2       65.86       58.50      0.70 o
   2   1   2     2222.98     2245.85     22.43 o
   3   1   2       46.15       39.12      0.60 o
   4   1   2       39.18       36.48      1.75 o
   5   1   2       12.39        9.79      0.68 o
   6   1   2      109.15       99.32      5.90 o
   7   1   2       19.31       17.24      1.89 o
   8   1   2        4.93        3.73      0.63 o
   9   1   2       39.13       40.57      2.43 o
  10   1   2        6.61        7.09      1.61 o
 -12   2   2        0.02       -1.18      2.36 o
 -11   2   2        0.67       -1.89      2.13 o
 -10   2   2        0.29       -0.71      1.89 o
  -9   2   2       64.98       60.23      4.96 o
  -8   2   2        5.52        9.68      2.36 o
  -7   2   2        0.01        0.00      1.42 o
  -6   2   2     4434.75     4284.07    121.64 o
  -5   2   2      136.83      125.06      3.19 o
  -4   2   2     1162.80     1154.15     13.04 o
  -3   2   2      960.30      929.42     10.68 o
  -2   2   2      550.44      567.01      5.30 o
  -1   2   2       13.05        7.47      0.22 o
   0   2   2     4037.40     3728.62     34.05 o
   1   2   2        1.22        1.50      0.57 o
   2   2   2      321.34      306.86      3.33 o
   3   2   2      811.03      857.11      7.46 o
   4   2   2      162.84      176.12      3.17 o
   5   2   2      403.02      426.79      9.38 o
   6   2   2       12.49       15.69      2.48 o
   7   2   2        3.72        3.29      0.61 o
   8   2   2        2.24        1.85      0.83 o
   9   2   2       11.71       11.34      1.57 o
  10   2   2       41.34       44.64      3.54 o
 -12   3   2       16.29       20.78      4.02 o
 -11   3   2        0.18       -1.65      1.65 o
 -10   3   2       36.16       34.25      4.25 o
  -9   3   2       80.89       78.42      5.67 o
  -8   3   2       21.66       24.80      3.31 o
  -7   3   2      225.24      225.56      9.21 o
  -6   3   2      848.74      793.66     12.79 o
  -5   3   2       49.59       56.06      2.93 o
  -4   3   2      229.20      255.21      2.84 o
  -3   3   2     1625.83     1639.99     20.17 o
  -2   3   2      132.56      121.08      1.38 o
  -1   3   2      980.10      922.29      8.59 o
   0   3   2        6.49        6.91      0.39 o
   1   3   2      473.04      487.76      5.12 o
   2   3   2       37.59       35.86      0.59 o
   3   3   2       99.25       94.93      1.31 o
   4   3   2      198.81      199.79      2.35 o
   5   3   2       63.45       67.09      1.72 o
   6   3   2      359.98      347.84      9.68 o
   7   3   2        0.97        0.53      1.18 o
   8   3   2       11.67       10.04      0.94 o
   9   3   2        1.80        4.25      1.65 o
 -12   4   2        6.20       10.63      3.31 o
 -11   4   2        1.73        0.71      2.36 o
 -10   4   2       12.33        9.92      2.83 o
  -9   4   2      264.71      245.48      9.45 o
  -8   4   2      317.16      301.18      8.29 o
  -7   4   2       52.25       38.98      1.33 o
  -6   4   2        0.41        0.94      0.47 o
  -5   4   2      574.53      589.14      6.90 o
  -4   4   2     1043.19     1065.88     11.33 o
  -3   4   2       61.59       66.61      0.89 o
  -2   4   2      318.77      321.05      2.89 o
  -1   4   2       20.71       18.36      0.45 o
   0   4   2     1224.50     1340.84     12.48 o
   1   4   2        1.39        1.36      0.26 o
   2   4   2       66.31       52.03      0.85 o
   3   4   2      162.62      169.07      2.09 o
   4   4   2       56.13       49.93      1.16 o
   5   4   2       25.71       29.01      1.89 o
   6   4   2       66.26       64.86      2.48 o
   7   4   2        0.11       -1.18      1.18 o
   8   4   2        0.02        0.00      1.42 o
   9   4   2       11.78       17.48      2.83 o
 -12   5   2       21.04       21.12      1.51 o
 -11   5   2       58.17       45.64      2.15 o
 -10   5   2       68.06       60.19      2.34 o
  -9   5   2        0.03       -0.16      0.71 o
  -8   5   2      204.89      194.36      5.28 o
  -7   5   2        4.70        4.62      0.80 o
  -6   5   2        3.27        5.63      0.52 o
  -5   5   2        3.61        4.06      0.49 o
  -4   5   2      592.23      507.86      5.26 o
  -3   5   2       19.18       18.15      0.57 o
  -2   5   2        9.80       15.25      0.55 o
  -1   5   2     1264.38     1351.60     13.81 o
   0   5   2       16.53       27.41      0.91 o
   1   5   2       31.74       39.74      0.81 o
   2   5   2      273.11      252.00      3.79 o
   3   5   2       24.56       27.79      1.20 o
   4   5   2        4.94        5.95      0.62 o
   5   5   2        1.15       -1.18      1.42 o
   6   5   2       10.40        8.03      2.13 o
   7   5   2        0.15       -1.42      1.42 o
   8   5   2        1.90        3.54      1.89 o
 -12   6   2        0.11       -0.28      0.89 o
 -11   6   2       63.32       62.07      6.02 o
 -10   6   2       13.83       15.30      1.46 o
  -9   6   2        4.97        2.84      1.65 o
  -8   6   2       61.77       56.84      2.40 o
  -7   6   2        0.35        0.24      0.82 o
  -6   6   2       17.29       17.73      0.72 o
  -5   6   2       76.55       64.45      2.01 o
  -4   6   2      272.11      274.77      3.59 o
  -3   6   2       18.65       19.73      0.63 o
  -2   6   2      338.06      351.63      3.79 o
  -1   6   2      753.21      726.87      7.21 o
   0   6   2        0.00        0.11      0.31 o
   1   6   2       30.24       30.66      0.78 o
   2   6   2       10.52       10.50      1.19 o
   3   6   2        1.14        1.23      0.76 o
   4   6   2        4.58        4.21      0.88 o
   5   6   2       27.45       25.27      2.83 o
   6   6   2        0.98        1.42      1.65 o
   7   6   2        0.32        0.94      1.65 o
 -12   7   2        1.62        2.02      1.08 o
 -11   7   2        1.22        1.81      1.06 o
 -10   7   2        8.66        7.21      1.27 o
  -9   7   2        0.06       -0.39      1.18 o
  -8   7   2       59.57       59.12      3.07 o
  -7   7   2      165.24      151.48      4.43 o
  -6   7   2      240.08      235.40      4.20 o
  -5   7   2      731.39      739.55      8.24 o
  -4   7   2      111.93      105.79      2.32 o
  -3   7   2      174.31      189.76      2.36 o
  -2   7   2       13.74       12.06      0.58 o
  -1   7   2        3.42        4.82      1.16 o
   0   7   2        7.31        6.73      0.45 o
   1   7   2        9.51       10.46      0.88 o
   2   7   2       17.82       19.21      1.39 o
   3   7   2       18.32       17.17      1.39 o
   4   7   2        1.71        1.80      0.80 o
   5   7   2        5.19        6.85      2.13 o
   6   7   2       13.56       17.71      2.83 o
 -11   8   2       10.76       11.99      2.01 o
 -10   8   2        2.72        3.37      1.22 o
  -9   8   2        0.10        0.44      1.00 o
  -8   8   2       22.18       23.15      2.36 o
  -7   8   2        4.99        1.80      1.06 o
  -6   8   2       55.96       56.03      2.21 o
  -5   8   2       21.22       18.27      0.79 o
  -4   8   2      286.86      277.74      3.77 o
  -3   8   2      256.50      254.87      3.27 o
  -2   8   2       65.45       62.67      1.97 o
  -1   8   2       67.21       66.21      2.20 o
   0   8   2        2.78        1.61      0.62 o
   1   8   2       36.81       29.81      1.53 o
   2   8   2       13.06        9.36      1.18 o
   3   8   2        8.19        8.26      1.11 o
   4   8   2        1.83        1.87      1.00 o
   5   8   2       10.01       11.10      2.60 o
 -11   9   2        1.14        0.24      1.42 o
 -10   9   2       21.22       18.42      2.36 o
  -9   9   2        6.66        3.31      1.42 o
  -8   9   2        3.93        1.89      1.42 o
  -7   9   2       34.17       28.35      1.77 o
  -6   9   2        2.19        4.12      1.13 o
  -5   9   2      111.45      113.09      2.45 o
  -4   9   2      179.79      176.50      3.31 o
  -3   9   2       70.21       79.82      2.12 o
  -2   9   2        3.03        2.31      0.68 o
  -1   9   2        0.15       -0.51      0.73 o
   0   9   2       80.65       64.92      2.39 o
   1   9   2        0.04       -0.76      0.76 o
   2   9   2        0.03       -0.73      0.80 o
   3   9   2        1.01        0.78      0.97 o
   4   9   2        1.79        0.71      1.13 o
 -10  10   2        9.83       11.34      2.13 o
  -9  10   2        6.42        4.25      1.89 o
  -8  10   2        1.33        2.83      1.65 o
  -7  10   2        4.90        1.97      0.96 o
  -6  10   2       20.54       23.02      1.22 o
  -5  10   2       38.79       40.99      1.84 o
  -4  10   2        4.28        2.83      0.79 o
  -3  10   2       88.83       86.92      2.34 o
  -2  10   2        3.53        1.82      1.07 o
  -1  10   2        2.33        0.11      1.65 o
   0  10   2        6.65        4.02      1.34 o
   1  10   2        0.74       -0.16      1.08 o
   2  10   2        3.74        2.88      1.31 o
   3  10   2        7.82       11.76      1.49 o
  -9  11   2        2.12        3.31      1.89 o
  -8  11   2        4.41        5.67      2.13 o
  -7  11   2        4.22        8.03      2.13 o
  -6  11   2        0.51        0.78      0.71 o
  -5  11   2        1.92        2.09      0.76 o
  -4  11   2        4.39        6.04      0.98 o
  -3  11   2       23.05       23.87      2.48 o
  -2  11   2        1.14        0.12      1.77 o
  -1  11   2        0.10       -0.80      1.18 o
   0  11   2        3.49        4.96      1.50 o
   1  11   2        0.65        0.74      1.30 o
   2  11   2        0.00       -1.03      1.31 o
  -8  12   2        0.28       -1.42      1.65 o
  -7  12   2        0.71       -1.18      1.65 o
  -6  12   2        3.99        4.62      1.18 o
  -5  12   2       17.16       17.35      1.34 o
  -4  12   2        3.37        3.61      1.35 o
  -3  12   2        0.01        0.07      1.13 o
  -2  12   2        0.86        2.60      1.34 o
  -1  12   2        0.12        0.35      1.34 o
   0  12   2        4.53        8.70      1.84 o
  -5  13   2        0.46        1.19      1.35 o
  -4  13   2        0.32        1.68      1.41 o
   1 -13   3       20.16       19.47      2.25 o
   2 -13   3       19.93       20.17      2.25 o
   3 -13   3        0.34        2.97      1.41 o
   4 -13   3        3.12        4.97      1.58 o
   5 -13   3        2.44        1.71      2.60 o
   6 -13   3        5.31        6.78      1.35 o
  -1 -12   3        2.02        1.01      1.38 o
   0 -12   3        1.16        0.54      0.99 o
   1 -12   3        0.15        0.33      1.93 o
   2 -12   3       11.50       10.22      1.40 o
   3 -12   3       34.79       38.46      2.58 o
   4 -12   3        0.83        0.08      0.95 o
   5 -12   3        2.00        2.83      0.93 o
   6 -12   3       13.55       15.68      1.32 o
   7 -12   3        5.97       10.39      2.60 o
   8 -12   3        1.41        1.39      1.48 o
  -3 -11   3        3.81        2.81      1.20 o
  -2 -11   3        0.20        0.94      1.00 o
  -1 -11   3        5.72        7.91      1.31 o
   0 -11   3        4.91        5.81      1.48 o
   1 -11   3       25.55       23.00      1.76 o
   2 -11   3        0.66       -0.06      0.99 o
   3 -11   3       10.25        9.52      1.08 o
   4 -11   3       66.98       67.24      2.44 o
   5 -11   3       56.87       57.66      1.98 o
   6 -11   3      118.47      130.39      3.03 o
   7 -11   3        6.46        6.08      1.50 o
   8 -11   3        0.81        2.28      1.35 o
   9 -11   3       33.11       31.61      2.72 o
  -4 -10   3       12.86       14.87      1.47 o
  -3 -10   3        3.32        2.14      0.91 o
  -2 -10   3        0.60        0.31      1.19 o
  -1 -10   3        0.01       -0.76      0.76 o
   0 -10   3        0.13       -0.62      0.90 o
   1 -10   3      191.56      207.97      4.54 o
   2 -10   3        5.57        6.22      0.88 o
   3 -10   3        8.80        6.62      0.96 o
   4 -10   3      171.14      171.51      4.23 o
   5 -10   3       42.72       47.31      1.72 o
   6 -10   3       86.89      101.98      2.78 o
   7 -10   3       34.44       39.10      3.78 o
   8 -10   3       29.60       24.90      2.21 o
   9 -10   3        0.41       -0.09      1.77 o
  10 -10   3       14.04       12.14      1.92 o
  -5  -9   3        0.45        1.89      1.41 o
  -4  -9   3        0.50        1.42      0.91 o
  -3  -9   3       30.65       28.79      1.61 o
  -2  -9   3        0.26       -0.72      0.72 o
  -1  -9   3        5.23        5.48      0.99 o
   0  -9   3       38.90       39.65      1.75 o
   1  -9   3        4.35        1.04      0.74 o
   2  -9   3        6.99        8.11      0.90 o
   3  -9   3      180.73      181.25      3.06 o
   4  -9   3       52.68       55.93      1.81 o
   5  -9   3        0.13        0.28      0.51 o
   6  -9   3       40.82       47.16      1.65 o
   7  -9   3       11.35        6.65      2.48 o
   8  -9   3       17.70       19.49      2.36 o
   9  -9   3        1.06        1.18      1.18 o
  10  -9   3        8.93        5.71      1.53 o
  11  -9   3       13.89       17.83      2.06 o
  -6  -8   3        0.68        2.08      1.41 o
  -5  -8   3        1.42        0.44      1.31 o
  -4  -8   3        1.43        2.07      0.88 o
  -3  -8   3       18.46       18.28      1.27 o
  -2  -8   3      159.78      157.00      3.24 o
  -1  -8   3      189.62      177.31      4.13 o
   0  -8   3       90.63       84.98      1.55 o
   1  -8   3       41.25       35.59      1.19 o
   2  -8   3       25.32       22.03      0.89 o
   3  -8   3       50.61       53.97      1.29 o
   4  -8   3       46.56       44.60      1.18 o
   5  -8   3        8.53        9.64      0.61 o
   6  -8   3       41.93       39.73      1.42 o
   7  -8   3       52.79       56.54      2.78 o
   8  -8   3       61.74       57.24      3.42 o
   9  -8   3       11.36       13.83      1.79 o
  10  -8   3        0.35       -1.02      1.06 o
  11  -8   3        1.28        2.49      1.39 o
  -7  -7   3        0.74        0.72      1.31 o
  -6  -7   3        3.71        2.86      1.41 o
  -5  -7   3        0.76       -0.35      2.24 o
  -4  -7   3       18.33       20.21      1.25 o
  -3  -7   3       27.88       26.76      1.23 o
  -2  -7   3        0.13        0.15      0.55 o
  -1  -7   3       14.31       12.64      0.57 o
   0  -7   3        6.46        4.60      0.46 o
   1  -7   3      671.73      661.22      6.26 o
   2  -7   3      315.51      326.63      3.51 o
   3  -7   3        3.60        2.71      0.42 o
   4  -7   3       34.08       30.00      0.83 o
   5  -7   3       46.94       45.24      1.55 o
   6  -7   3       54.89       60.15      1.63 o
   7  -7   3       80.16       74.08      3.06 o
   8  -7   3        3.19        2.74      1.18 o
   9  -7   3        3.64        2.10      1.22 o
  10  -7   3       24.77       25.99      2.18 o
  11  -7   3        4.46        3.71      1.39 o
  -8  -6   3        1.95        1.90      2.60 o
  -7  -6   3        0.17       -0.35      1.17 o
  -6  -6   3       24.39       21.04      2.15 o
  -5  -6   3       86.19       88.10      4.96 o
  -4  -6   3       80.91       78.75      1.76 o
  -3  -6   3       32.06       28.49      0.97 o
  -2  -6   3      206.79      216.47      2.48 o
  -1  -6   3        0.00       -0.26      0.26 o
   0  -6   3      356.51      333.85      3.20 o
   1  -6   3        1.27        0.56      0.25 o
   2  -6   3       83.25       76.40      1.21 o
   3  -6   3     1194.85     1183.02     10.68 o
   4  -6   3        5.85        2.50      0.30 o
   5  -6   3      111.90      110.60      1.96 o
   6  -6   3      165.11      170.37      3.61 o
   7  -6   3       76.04       73.75      2.93 o
   8  -6   3        2.68        3.54      1.06 o
   9  -6   3      347.74      347.79      8.68 o
  10  -6   3        9.32        9.54      1.48 o
  11  -6   3        1.14       -0.12      1.08 o
  -9  -5   3        2.17        1.19      1.41 o
  -8  -5   3        0.13        0.09      1.30 o
  -7  -5   3        2.83        1.92      1.50 o
  -6  -5   3      188.57      198.15      3.98 o
  -5  -5   3      192.44      197.04      3.87 o
  -4  -5   3       83.50       85.45      1.11 o
  -3  -5   3      151.97      153.49      1.65 o
  -2  -5   3      138.24      156.88      1.46 o
  -1  -5   3       18.51       24.66      0.68 o
   0  -5   3        8.28        2.74      0.32 o
   1  -5   3      632.11      663.81      5.77 o
   2  -5   3      125.17      119.48      1.42 o
   3  -5   3        0.27       -0.20      0.20 o
   4  -5   3      196.62      233.30      2.63 o
   5  -5   3        1.52        4.04      0.55 o
   6  -5   3       67.85       72.94      1.71 o
   7  -5   3       53.69       53.56      2.40 o
   8  -5   3       26.98       23.04      2.36 o
   9  -5   3       34.55       36.61      2.25 o
  10  -5   3       13.84       12.96      3.07 o
  11  -5   3        0.30       -0.31      1.89 o
  -9  -4   3       13.20       13.19      1.81 o
  -8  -4   3       37.73       45.78      1.88 o
  -7  -4   3        7.41        6.37      0.77 o
  -6  -4   3       81.82       83.75      1.89 o
  -5  -4   3       41.76       43.22      1.07 o
  -4  -4   3        0.21        0.23      0.35 o
  -3  -4   3       76.75       75.71      1.06 o
  -2  -4   3       15.01       13.12      0.44 o
  -1  -4   3       44.47       37.28      0.65 o
   0  -4   3       17.02       18.04      0.49 o
   1  -4   3     2257.31     2186.82     18.57 o
   2  -4   3       51.01       51.18      0.68 o
   3  -4   3      172.45      179.03      2.04 o
   4  -4   3      359.45      342.60      8.88 o
   5  -4   3        0.84        1.40      0.50 o
   6  -4   3       88.85      100.46      2.88 o
   7  -4   3       17.57       12.40      1.20 o
   8  -4   3       53.68       51.70      2.46 o
   9  -4   3        0.45        0.25      0.86 o
  10  -4   3        1.16       -0.17      1.03 o
  11  -4   3        0.08        0.75      1.09 o
 -10  -3   3        1.25        1.42      1.65 o
  -9  -3   3       10.17       11.02      1.53 o
  -8  -3   3       23.77       25.37      1.01 o
  -7  -3   3       13.48       12.01      0.61 o
  -6  -3   3        0.67        0.05      0.51 o
  -5  -3   3       49.83       54.50      0.89 o
  -4  -3   3      479.28      482.60      4.55 o
  -3  -3   3      300.45      289.74      2.58 o
  -2  -3   3     1069.06     1070.89      7.88 o
  -1  -3   3     1530.36     1532.02     11.09 o
   0  -3   3       52.45       54.45      0.75 o
   1  -3   3       17.71       18.79      0.44 o
   2  -3   3     1092.57     1095.85     10.97 o
   3  -3   3       30.97       32.12      0.62 o
   4  -3   3      107.25       97.32      1.94 o
   5  -3   3       10.47       11.69      0.75 o
   6  -3   3       41.57       44.87      1.39 o
   7  -3   3       67.80       67.10      2.17 o
   8  -3   3        8.45        7.47      2.24 o
   9  -3   3        9.55       10.78      1.43 o
  10  -3   3        1.57        0.45      1.18 o
  11  -3   3       11.03       10.91      1.50 o
 -10  -2   3       25.89       28.58      2.60 o
  -9  -2   3       38.09       44.24      2.03 o
  -8  -2   3        9.76       10.34      1.11 o
  -7  -2   3       10.02        9.27      0.97 o
  -6  -2   3       56.00       59.12      1.56 o
  -5  -2   3       15.43       20.48      0.64 o
  -4  -2   3       50.94       60.52      0.95 o
  -3  -2   3     1489.15     1510.16     12.87 o
  -2  -2   3     1746.53     1669.27     11.71 o
  -1  -2   3      200.57      221.15      1.84 o
   0  -2   3      493.94      465.54      3.72 o
   1  -2   3      154.82      166.12      1.68 o
   2  -2   3     2533.90     2415.46     23.20 o
   3  -2   3      311.16      307.35      2.97 o
   4  -2   3        3.44        3.78      0.41 o
   5  -2   3      161.33      156.34      2.80 o
   6  -2   3        8.91        7.49      0.58 o
   7  -2   3       10.52        7.68      0.94 o
   8  -2   3        0.65        1.18      0.94 o
   9  -2   3      201.71      211.17      5.81 o
  10  -2   3        1.69        1.49      1.08 o
  11  -2   3       12.95       11.66      2.01 o
 -11  -1   3        1.66        0.94      0.84 o
 -10  -1   3        0.00       -0.33      1.00 o
  -9  -1   3        4.14        3.46      1.54 o
  -8  -1   3        0.06        0.04      0.57 o
  -7  -1   3        0.01        0.21      0.43 o
  -6  -1   3       22.14       19.74      0.83 o
  -5  -1   3      145.69      151.27      2.20 o
  -4  -1   3     1077.30     1118.44     11.57 o
  -3  -1   3      178.49      170.47      1.93 o
  -2  -1   3        0.21        0.24      0.14 o
  -1  -1   3     9569.06     9146.11     65.32 o
   0  -1   3    10445.37     9840.86     82.76 o
   1  -1   3     7826.07     7549.77     63.36 o
   2  -1   3      820.57      853.85      7.85 o
   3  -1   3      301.18      316.73      4.04 o
   4  -1   3      446.42      457.81      7.00 o
   5  -1   3       34.42       30.75      1.04 o
   6  -1   3      247.71      250.48      4.32 o
   7  -1   3       28.81       25.18      1.41 o
   8  -1   3        4.13        6.85      1.42 o
   9  -1   3       25.35       28.12      4.02 o
  10  -1   3       13.06       13.09      1.67 o
  11  -1   3        0.18       -0.25      1.24 o
 -11   0   3        2.32        2.05      0.91 o
 -10   0   3        4.36        4.18      1.06 o
  -9   0   3        2.31        1.98      0.63 o
  -8   0   3        0.07       -0.10      0.44 o
  -7   0   3        4.50        6.22      0.46 o
  -6   0   3      107.08      119.43      2.05 o
  -5   0   3       12.38       17.33      0.50 o
  -4   0   3        0.62        0.43      0.70 o
  -3   0   3      323.26      335.39      4.42 o
  -2   0   3     1460.80     1465.02     13.68 o
  -1   0   3     1435.29     1437.71     12.96 o
   0   0   3      925.76      866.66      7.11 o
   1   0   3     1356.50     1307.87     12.05 o
   2   0   3      803.85      715.02      9.10 o
   3   0   3       44.81       42.79      0.65 o
   4   0   3       63.90       62.26      1.76 o
   5   0   3       12.63       14.63      0.82 o
   6   0   3      132.17      142.32      3.67 o
   7   0   3       26.21       27.16      2.13 o
   8   0   3      235.01      234.30      8.03 o
   9   0   3       15.57       18.87      4.02 o
  10   0   3       28.27       31.90      2.40 o
 -11   1   3        0.04        0.18      1.06 o
 -10   1   3        7.12        7.32      2.60 o
  -9   1   3        4.13        3.31      2.13 o
  -8   1   3        7.72        7.09      2.13 o
  -7   1   3        0.14        0.19      0.79 o
  -6   1   3      131.19      118.74      6.97 o
  -5   1   3      588.80      566.71     11.39 o
  -4   1   3      393.31      428.08      5.82 o
  -3   1   3       33.50       34.27      1.31 o
  -2   1   3      348.85      338.40      3.19 o
  -1   1   3      111.20       99.41      1.06 o
   0   1   3      415.73      397.01      4.53 o
   1   1   3       72.53       70.39      0.88 o
   2   1   3       11.05       16.10      0.48 o
   3   1   3      345.08      354.89      3.04 o
   4   1   3       72.85       74.27      1.74 o
   5   1   3      249.23      248.60      4.88 o
   6   1   3      166.19      155.96      5.08 o
   7   1   3       21.54       20.89      1.42 o
   8   1   3       67.45       72.00      3.19 o
   9   1   3        3.95        4.32      1.77 o
  10   1   3        9.76       12.32      3.19 o
 -12   2   3        7.78       13.23      3.54 o
 -11   2   3        2.48       -0.71      2.36 o
 -10   2   3        0.11       -0.47      1.89 o
  -9   2   3       45.77       51.49      4.49 o
  -8   2   3       35.60       37.79      3.78 o
  -7   2   3      119.44      129.67      6.38 o
  -6   2   3      517.54      546.97     14.53 o
  -5   2   3       68.61       60.14      1.15 o
  -4   2   3        0.90       -0.47      0.68 o
  -3   2   3     1251.98     1219.12     13.37 o
  -2   2   3      178.66      185.13      2.08 o
  -1   2   3      698.38      675.08      5.93 o
   0   2   3       30.16       29.18      0.57 o
   1   2   3      269.34      263.64      2.92 o
   2   2   3        8.57        4.62      0.30 o
   3   2   3       10.82       10.91      0.78 o
   4   2   3        0.69        1.43      0.24 o
   5   2   3      159.31      168.58      3.05 o
   6   2   3       30.74       30.27      1.39 o
   7   2   3       30.96       27.84      1.39 o
   8   2   3        9.18        9.11      1.00 o
   9   2   3        0.71        0.56      1.22 o
 -12   3   3        4.69        2.13      2.83 o
 -11   3   3       16.40       16.53      3.54 o
 -10   3   3       51.26       49.13      4.72 o
  -9   3   3      270.42      242.57     10.39 o
  -8   3   3       93.93       97.08      5.67 o
  -7   3   3        0.00       -0.71      1.65 o
  -6   3   3      153.65      155.04      4.02 o
  -5   3   3       66.31       72.77      3.18 o
  -4   3   3      201.91      220.21      3.04 o
  -3   3   3       58.22       66.16      1.03 o
  -2   3   3      213.70      196.50      2.06 o
  -1   3   3      393.53      400.36      4.24 o
   0   3   3     1260.54     1288.99     12.90 o
   1   3   3     2301.62     2570.58     25.28 o
   2   3   3     2930.05     3139.60     28.32 o
   3   3   3      156.06      182.58      2.15 o
   4   3   3      252.28      249.19      2.87 o
   5   3   3       45.60       43.30      1.40 o
   6   3   3       76.85       77.71      6.85 o
   7   3   3        1.84        3.13      1.06 o
   8   3   3       17.93       17.95      2.60 o
   9   3   3        1.28        1.18      1.65 o
 -12   4   3       62.53       69.91      5.90 o
 -11   4   3        7.43        9.68      2.83 o
 -10   4   3       35.10       32.12      4.25 o
  -9   4   3      440.67      412.74     10.55 o
  -8   4   3      143.60      128.31      3.97 o
  -7   4   3       96.19       95.18      3.51 o
  -6   4   3       22.80       20.53      0.86 o
  -5   4   3       12.71       15.85      0.57 o
  -4   4   3      227.79      232.32      3.89 o
  -3   4   3     1200.51     1224.17     11.51 o
  -2   4   3      229.24      246.39      2.36 o
  -1   4   3     1119.94     1114.94     11.27 o
   0   4   3       55.59       49.79      0.95 o
   1   4   3      200.92      201.63      2.50 o
   2   4   3        2.89        2.78      0.38 o
   3   4   3       72.41       69.92      2.73 o
   4   4   3      114.30      110.22      2.06 o
   5   4   3      122.55      137.24      3.45 o
   6   4   3        0.00       -0.47      1.42 o
   7   4   3        5.73        4.02      1.89 o
   8   4   3       70.51       70.62      4.72 o
 -12   5   3       13.75       11.34      3.31 o
 -11   5   3       33.53       30.51      1.73 o
 -10   5   3        3.89        5.63      1.77 o
  -9   5   3        1.05       -0.24      0.54 o
  -8   5   3        4.53        3.47      0.70 o
  -7   5   3      233.37      218.68      7.70 o
  -6   5   3      132.20      129.53      1.89 o
  -5   5   3      158.96      162.17      2.35 o
  -4   5   3       31.46       26.20      0.49 o
  -3   5   3      530.32      570.37      4.96 o
  -2   5   3       87.94      120.92      1.73 o
  -1   5   3        9.33        3.18      0.39 o
   0   5   3       59.46       50.55      1.00 o
   1   5   3       51.41       51.99      1.02 o
   2   5   3        8.87        7.37      0.52 o
   3   5   3        6.54        5.58      0.61 o
   4   5   3       22.59       20.66      1.28 o
   5   5   3       58.06       49.13      3.78 o
   6   5   3       23.72       17.24      2.60 o
   7   5   3       35.15       29.29      3.54 o
   8   5   3        0.96        1.65      1.89 o
 -12   6   3        0.08       -1.42      1.42 o
 -11   6   3       33.89       32.26      3.54 o
 -10   6   3        4.45        3.31      1.06 o
  -9   6   3        3.81        3.88      1.03 o
  -8   6   3        0.07       -0.09      0.82 o
  -7   6   3        8.13        6.38      1.18 o
  -6   6   3        0.83        2.32      0.49 o
  -5   6   3        2.39        1.14      0.43 o
  -4   6   3      204.20      225.56      2.41 o
  -3   6   3      109.35      112.03      1.71 o
  -2   6   3       74.59       79.39      1.39 o
  -1   6   3      100.50       90.82      1.64 o
   0   6   3       54.01       53.18      1.02 o
   1   6   3       44.26       48.04      1.02 o
   2   6   3        0.55        0.31      0.82 o
   3   6   3       52.16       52.85      1.98 o
   4   6   3        6.75        6.93      0.97 o
   5   6   3        0.01        0.71      1.65 o
   6   6   3       28.66       29.29      3.54 o
   7   6   3        0.66        1.89      2.13 o
 -12   7   3        4.98        4.21      1.29 o
 -11   7   3       12.70       14.48      1.64 o
 -10   7   3        1.73        2.45      1.54 o
  -9   7   3       21.78       19.13      1.89 o
  -8   7   3       40.92       34.48      2.60 o
  -7   7   3        2.12        3.51      1.06 o
  -6   7   3        1.08        1.42      0.74 o
  -5   7   3      310.68      306.65      3.76 o
  -4   7   3        0.54        0.78      0.42 o
  -3   7   3       64.88       64.77      1.32 o
  -2   7   3       10.95        9.39      0.62 o
  -1   7   3        0.66        0.13      0.40 o
   0   7   3       59.06       53.09      1.26 o
   1   7   3       15.99       11.15      1.13 o
   2   7   3       63.65       51.71      2.04 o
   3   7   3       24.95       12.67      1.39 o
   4   7   3       20.58       18.56      1.49 o
   5   7   3        1.50        1.65      1.89 o
   6   7   3        6.13        8.03      2.36 o
 -11   8   3        0.11       -0.94      1.18 o
 -10   8   3        7.86        7.56      1.65 o
  -9   8   3        0.00       -1.18      1.18 o
  -8   8   3       91.62       84.32      4.25 o
  -7   8   3      211.92      198.21      4.96 o
  -6   8   3       45.10       48.49      2.15 o
  -5   8   3        0.92        0.58      0.41 o
  -4   8   3       84.94       77.36      1.64 o
  -3   8   3       42.07       40.14      1.57 o
  -2   8   3       94.58       99.84      2.36 o
  -1   8   3        1.41        0.33      0.60 o
   0   8   3      103.54       92.21      2.81 o
   1   8   3        4.38        3.83      0.97 o
   2   8   3        0.10        0.77      0.90 o
   3   8   3        0.87        0.39      0.90 o
   4   8   3       20.99       24.19      3.07 o
   5   8   3       25.87       30.94      3.78 o
 -11   9   3        9.23        8.74      1.89 o
 -10   9   3        7.74       12.05      2.13 o
  -9   9   3       21.31       18.90      2.36 o
  -8   9   3        2.59        3.23      1.65 o
  -7   9   3       52.80       51.66      2.27 o
  -6   9   3       29.77       25.06      1.81 o
  -5   9   3       18.84       21.07      1.13 o
  -4   9   3       28.13       26.56      1.38 o
  -3   9   3       40.71       36.30      1.53 o
  -2   9   3       46.37       43.31      1.70 o
  -1   9   3       12.78        9.84      1.50 o
   0   9   3        1.74        0.94      1.54 o
   1   9   3        4.22        3.86      1.07 o
   2   9   3       11.33       11.06      1.39 o
   3   9   3        0.01        0.07      0.97 o
   4   9   3        3.25        2.52      1.31 o
 -10  10   3       14.93       22.20      2.83 o
  -9  10   3        2.48        1.42      1.42 o
  -8  10   3        0.28        0.94      1.42 o
  -7  10   3        3.95        3.22      1.08 o
  -6  10   3       32.40       32.10      1.39 o
  -5  10   3       13.84       12.46      1.04 o
  -4  10   3        5.89        4.82      0.84 o
  -3  10   3        6.13        5.65      0.90 o
  -2  10   3        4.48        2.23      1.77 o
  -1  10   3        1.16        1.77      1.17 o
   0  10   3        0.40        0.20      1.08 o
   1  10   3        0.00       -1.08      1.08 o
   2  10   3        7.81       10.18      1.75 o
   3  10   3        0.99        0.00      2.01 o
  -9  11   3        7.27        7.56      2.36 o
  -8  11   3        0.31        0.71      1.65 o
  -7  11   3        0.05        0.24      1.65 o
  -6  11   3       12.19       10.39      1.02 o
  -5  11   3        7.15        6.17      1.06 o
  -4  11   3        1.47        0.16      1.03 o
  -3  11   3        0.57       -1.08      1.08 o
  -2  11   3        0.93        0.94      1.13 o
  -1  11   3       10.61       10.31      1.67 o
   0  11   3        2.07        0.43      1.24 o
   1  11   3        6.02        9.43      2.48 o
  -8  12   3        1.61        1.18      1.89 o
  -7  12   3        5.94        4.96      2.36 o
  -6  12   3       30.07       34.62      4.72 o
  -5  12   3        0.81       -0.69      0.77 o
  -4  12   3        4.73        5.67      1.48 o
  -3  12   3        0.12       -0.54      1.24 o
  -2  12   3        0.04       -0.11      1.24 o
  -1  12   3        0.99        0.63      1.42 o
   1 -13   4        0.09       -1.17      1.17 o
   2 -13   4        1.10        0.97      3.19 o
   3 -13   4        1.24        1.42      2.13 o
   4 -13   4        2.16        3.12      1.65 o
   5 -13   4        0.01       -0.71      1.18 o
   6 -13   4        0.37        0.80      1.30 o
  -1 -12   4        0.00       -0.68      1.05 o
   0 -12   4       36.61       39.04      2.77 o
   1 -12   4       37.83       44.82      2.41 o
   2 -12   4        2.46        2.23      1.13 o
   3 -12   4        0.71        1.85      0.99 o
   4 -12   4        3.43        2.93      1.11 o
   5 -12   4        0.53        0.88      0.86 o
   6 -12   4       19.16       21.27      1.92 o
   7 -12   4        0.03        1.65      1.89 o
   8 -12   4        8.52        8.69      1.92 o
  -3 -11   4        4.42        2.82      1.05 o
  -2 -11   4        6.60        6.75      1.32 o
  -1 -11   4        5.31        5.41      1.25 o
   0 -11   4        9.11        7.23      1.48 o
   1 -11   4        9.49       10.02      1.36 o
   2 -11   4       41.62       46.39      2.27 o
   3 -11   4       17.31       14.30      1.27 o
   4 -11   4        1.83        0.32      0.75 o
   5 -11   4        6.79        9.31      1.34 o
   6 -11   4       63.10       65.34      2.38 o
   7 -11   4       22.65       27.71      2.49 o
   8 -11   4        0.53        1.10      1.48 o
   9 -11   4        3.63        5.58      3.07 o
  -4 -10   4        4.39        3.50      1.08 o
  -3 -10   4        4.99        5.06      1.05 o
  -2 -10   4        1.98        2.57      0.99 o
  -1 -10   4       14.40       16.18      1.32 o
   0 -10   4       33.66       36.99      2.00 o
   1 -10   4        1.36       -0.79      0.95 o
   2 -10   4        5.03        3.51      0.84 o
   3 -10   4      163.10      172.21      4.58 o
   4 -10   4       51.50       52.32      1.54 o
   5 -10   4        7.94        6.47      0.83 o
   6 -10   4      114.94      113.56      3.66 o
   7 -10   4        0.09       -0.38      1.18 o
   8 -10   4        0.01        1.25      1.31 o
   9 -10   4        6.24        5.57      2.24 o
  10 -10   4        0.02        0.58      1.39 o
  -5  -9   4        6.38        4.37      1.67 o
  -4  -9   4        1.52        2.11      0.91 o
  -3  -9   4        5.77        7.17      1.05 o
  -2  -9   4       34.85       36.34      1.70 o
  -1  -9   4       44.80       45.12      1.82 o
   0  -9   4       18.69       15.95      1.29 o
   1  -9   4      190.54      184.19      2.98 o
   2  -9   4        7.90        7.15      0.85 o
   3  -9   4      284.17      294.22      5.17 o
   4  -9   4        7.24        5.19      0.74 o
   5  -9   4        0.81       -0.01      0.49 o
   6  -9   4        0.53        1.46      0.79 o
   7  -9   4        1.58       -0.30      1.13 o
   8  -9   4       31.03       27.75      2.38 o
   9  -9   4        1.60        1.31      1.35 o
  10  -9   4        0.00        0.05      1.18 o
  -6  -8   4        0.68        0.71      1.89 o
  -5  -8   4        4.03        5.46      1.58 o
  -4  -8   4        7.19        5.14      0.95 o
  -3  -8   4        0.63        1.08      0.89 o
  -2  -8   4        5.96        4.12      0.76 o
  -1  -8   4        0.09       -0.69      0.69 o
   0  -8   4       57.27       60.16      1.32 o
   1  -8   4        2.04        0.95      0.48 o
   2  -8   4        3.79        4.31      0.51 o
   3  -8   4      365.40      379.17      4.67 o
   4  -8   4       19.70       21.40      1.10 o
   5  -8   4        0.98        1.58      1.16 o
   6  -8   4        0.40       -0.67      0.67 o
   7  -8   4       77.87       81.16      3.40 o
   8  -8   4       60.19       61.84      3.06 o
   9  -8   4       39.59       37.71      2.53 o
  10  -8   4        6.77        4.39      1.57 o
  11  -8   4        8.41        8.25      2.72 o
  -7  -7   4        0.03       -0.71      1.34 o
  -6  -7   4        2.40        3.28      1.54 o
  -5  -7   4       66.64       68.56      3.54 o
  -4  -7   4      163.87      167.18      3.21 o
  -3  -7   4      290.15      285.67      4.14 o
  -2  -7   4       43.09       37.56      1.37 o
  -1  -7   4      225.43      222.95      2.73 o
   0  -7   4       67.73       60.36      1.07 o
   1  -7   4      274.83      270.95      2.65 o
   2  -7   4       17.92       16.89      0.70 o
   3  -7   4       30.30       27.22      1.02 o
   4  -7   4       35.36       42.81      1.13 o
   5  -7   4      109.92      123.27      2.09 o
   6  -7   4       29.63       27.84      1.31 o
   7  -7   4       30.33       34.26      1.71 o
   8  -7   4        1.16        1.42      1.06 o
   9  -7   4       57.21       62.80      3.19 o
  10  -7   4        7.21        6.22      3.07 o
  11  -7   4        1.89        0.00      1.42 o
  -8  -6   4       25.05       27.01      2.83 o
  -7  -6   4       37.82       41.26      2.83 o
  -6  -6   4       49.88       50.45      4.25 o
  -5  -6   4        7.60        7.27      1.53 o
  -4  -6   4       29.65       31.12      1.13 o
  -3  -6   4        3.59        2.73      0.50 o
  -2  -6   4      239.62      252.97      2.64 o
  -1  -6   4      313.69      334.95      3.23 o
   0  -6   4     1244.02     1211.39      9.68 o
   1  -6   4        8.59        6.09      0.41 o
   2  -6   4       69.91       89.41      1.26 o
   3  -6   4       51.39       50.89      1.02 o
   4  -6   4       91.30      102.33      1.37 o
   5  -6   4       34.33       39.40      0.83 o
   6  -6   4      259.54      258.91      4.96 o
   7  -6   4      314.95      310.78      7.72 o
   8  -6   4       24.39       25.52      2.00 o
   9  -6   4       66.07       73.52      3.36 o
  10  -6   4       23.53       26.19      2.22 o
  11  -6   4        1.77        0.97      1.65 o
  -9  -5   4        1.15        4.23      1.65 o
  -8  -5   4        0.08        0.69      1.54 o
  -7  -5   4        1.73        2.42      0.77 o
  -6  -5   4        3.85        1.27      0.75 o
  -5  -5   4       18.08       15.89      1.24 o
  -4  -5   4       47.04       45.31      0.86 o
  -3  -5   4        0.27       -0.32      0.32 o
  -2  -5   4      244.17      236.89      2.69 o
  -1  -5   4      269.20      256.08      2.51 o
   0  -5   4      144.59      148.99      1.57 o
   1  -5   4      722.61      723.54      6.58 o
   2  -5   4      122.28      137.20      1.66 o
   3  -5   4       97.44       93.79      1.14 o
   4  -5   4       83.04       84.14      1.32 o
   5  -5   4       61.82       65.15      1.80 o
   6  -5   4       23.59       22.13      1.07 o
   7  -5   4       18.07       18.44      1.89 o
   8  -5   4       38.96       45.82      2.40 o
   9  -5   4       11.62       11.48      1.57 o
  10  -5   4        0.00       -0.08      1.54 o
  11  -5   4        0.84       -2.36      2.36 o
  -9  -4   4        5.65        5.79      2.36 o
  -8  -4   4       24.79       24.68      1.29 o
  -7  -4   4       35.88       39.31      1.37 o
  -6  -4   4        0.57       -0.42      0.42 o
  -5  -4   4       38.17       34.95      1.88 o
  -4  -4   4      246.53      249.75      3.39 o
  -3  -4   4      891.31      849.25      6.12 o
  -2  -4   4      249.96      285.06      2.26 o
  -1  -4   4      304.08      324.83      2.95 o
   0  -4   4       22.06       26.92      0.63 o
   1  -4   4       70.46       74.36      1.08 o
   2  -4   4        8.80       10.64      0.63 o
   3  -4   4        9.64       11.31      0.44 o
   4  -4   4       50.70       57.45      1.00 o
   5  -4   4       38.13       41.43      1.41 o
   6  -4   4        7.26        6.77      0.70 o
   7  -4   4       37.88       38.03      2.36 o
   8  -4   4       32.41       31.65      2.36 o
   9  -4   4      192.34      205.78      5.94 o
  10  -4   4        1.58        0.79      1.06 o
  11  -4   4        5.28        8.48      1.48 o
 -10  -3   4        5.82        7.56      1.89 o
  -9  -3   4        0.20        0.47      1.13 o
  -8  -3   4       16.44       18.93      2.24 o
  -7  -3   4       19.99       19.31      0.85 o
  -6  -3   4       39.07       30.28      1.93 o
  -5  -3   4       71.81       74.56      1.34 o
  -4  -3   4       97.90      101.64      1.37 o
  -3  -3   4      165.12      147.62      1.42 o
  -2  -3   4     2147.80     2166.10     16.57 o
  -1  -3   4       61.84       49.16      0.61 o
   0  -3   4       31.53       29.06      0.57 o
   1  -3   4      835.13      839.61      7.88 o
   2  -3   4        0.93        0.33      0.28 o
   3  -3   4      351.32      355.99      3.89 o
   4  -3   4        0.05        0.43      1.16 o
   5  -3   4        6.29        5.20      0.55 o
   6  -3   4      185.83      202.71      3.70 o
   7  -3   4       17.78       16.53      1.65 o
   8  -3   4        1.01        0.47      0.94 o
   9  -3   4        3.73        2.51      1.08 o
  10  -3   4        9.18        7.74      1.42 o
  11  -3   4        0.07       -0.55      1.89 o
 -10  -2   4        2.30        4.25      1.42 o
  -9  -2   4        2.38        2.89      0.91 o
  -8  -2   4       20.10       17.27      1.84 o
  -7  -2   4       56.05       54.42      2.15 o
  -6  -2   4       33.66       34.88      1.20 o
  -5  -2   4       18.68       27.46      0.73 o
  -4  -2   4      989.62     1025.06     10.37 o
  -3  -2   4      299.37      300.68      2.62 o
  -2  -2   4      288.78      283.40      2.39 o
  -1  -2   4      336.63      284.86      2.27 o
   0  -2   4     2332.92     2298.90     18.15 o
   1  -2   4     4728.44     4538.15     48.67 o
   2  -2   4     1858.89     1872.72     20.20 o
   3  -2   4       26.33       27.07      0.62 o
   4  -2   4      222.16      205.37      3.57 o
   5  -2   4        2.87        4.33      0.55 o
   6  -2   4      189.66      194.70      5.77 o
   7  -2   4      689.16      666.54     18.90 o
   8  -2   4       93.47      107.47      4.49 o
   9  -2   4       45.80       45.59      3.07 o
  10  -2   4       12.28       10.15      1.61 o
  11  -2   4        0.00       -0.24      1.22 o
 -11  -1   4        0.93        0.94      1.18 o
 -10  -1   4       25.22       21.38      1.64 o
  -9  -1   4       10.25        8.15      1.05 o
  -8  -1   4       11.85        9.08      0.93 o
  -7  -1   4       15.44       14.95      0.83 o
  -6  -1   4       15.25       13.81      0.82 o
  -5  -1   4      116.72      110.30      1.54 o
  -4  -1   4      644.00      702.91      7.96 o
  -3  -1   4        8.35        9.97      0.37 o
  -2  -1   4      637.34      569.25      4.75 o
  -1  -1   4    10400.46    10110.16     81.04 o
   0  -1   4     5356.58     5265.71     51.32 o
   1  -1   4     3888.25     3893.10     32.86 o
   2  -1   4      159.45      177.31      2.07 o
   3  -1   4        0.02       -0.11      0.20 o
   4  -1   4      228.16      246.64      4.16 o
   5  -1   4       91.16       88.30      2.00 o
   6  -1   4       30.81       31.80      1.58 o
   7  -1   4        5.21        6.85      1.42 o
   8  -1   4       14.69       14.88      1.89 o
   9  -1   4      153.02      149.51      5.90 o
  10  -1   4        0.43        0.55      1.06 o
 -11   0   4        0.14        0.00      1.65 o
 -10   0   4        1.00        2.43      1.65 o
  -9   0   4       53.68       48.74      1.50 o
  -8   0   4        0.43        0.55      0.48 o
  -7   0   4      155.47      157.97      2.90 o
  -6   0   4       85.55       86.37      1.65 o
  -5   0   4        0.39        0.09      0.26 o
  -4   0   4       75.97       57.65      1.30 o
  -3   0   4      409.19      377.26      4.37 o
  -2   0   4        0.70        0.26      0.14 o
  -1   0   4      550.69      566.74      5.00 o
   0   0   4       19.80       19.20      0.53 o
   1   0   4       28.24       31.82      0.70 o
   2   0   4      377.66      371.92      3.61 o
   3   0   4       11.58       16.85      0.42 o
   4   0   4       40.29       41.49      1.31 o
   5   0   4       75.79       69.24      1.88 o
   6   0   4      106.70      102.51      4.25 o
   7   0   4      119.35      121.17      4.96 o
   8   0   4        0.26        0.86      0.61 o
   9   0   4        0.27        1.18      1.42 o
  10   0   4        6.25        6.53      1.57 o
 -11   1   4        0.23       -1.18      1.89 o
 -10   1   4       35.57       31.18      3.78 o
  -9   1   4        0.30       -0.47      1.65 o
  -8   1   4       95.09       90.98      3.23 o
  -7   1   4       47.43       45.49      2.21 o
  -6   1   4       20.98       20.71      1.02 o
  -5   1   4       16.27        9.11      0.52 o
  -4   1   4        3.01        3.34      0.30 o
  -3   1   4     1602.18     1542.53     19.14 o
  -2   1   4        3.97        6.36      0.26 o
  -1   1   4     4629.07     4500.70     38.30 o
   0   1   4       44.20       38.20      0.77 o
   1   1   4       25.10       22.85      0.59 o
   2   1   4        0.07        0.00      0.28 o
   3   1   4      160.92      161.55      1.85 o
   4   1   4        0.36       -0.09      0.20 o
   5   1   4      166.11      164.89      2.84 o
   6   1   4      231.02      226.51      4.71 o
   7   1   4       22.80       23.93      1.30 o
   8   1   4      113.12      122.50      3.10 o
   9   1   4       53.29       51.96      3.54 o
  10   1   4       11.90       13.60      2.36 o
 -12   2   4        0.27        2.83      2.60 o
 -11   2   4        0.84       -1.18      2.13 o
 -10   2   4        0.96        1.42      2.13 o
  -9   2   4      109.45      116.21      6.38 o
  -8   2   4       27.33       22.67      3.07 o
  -7   2   4      192.12      174.14      4.53 o
  -6   2   4       17.53       13.09      1.06 o
  -5   2   4       17.52       14.62      0.63 o
  -4   2   4       24.89       21.50      1.02 o
  -3   2   4     1251.11     1215.08     22.58 o
  -2   2   4      124.96      126.09      1.55 o
  -1   2   4      276.93      253.58      2.80 o
   0   2   4      293.86      298.24      3.30 o
   1   2   4       11.57       10.85      0.42 o
   2   2   4       86.56       83.22      1.09 o
   3   2   4      365.16      374.86      3.91 o
   4   2   4      513.96      538.83      4.80 o
   5   2   4        3.84        3.53      0.72 o
   6   2   4      115.38      122.10      3.10 o
   7   2   4        0.49        1.98      1.06 o
   8   2   4        6.60        7.17      1.00 o
   9   2   4        4.87        3.78      1.65 o
 -12   3   4       17.29       19.13      3.78 o
 -11   3   4        1.93       -1.65      2.13 o
 -10   3   4       19.03       22.20      3.54 o
  -9   3   4      189.59      196.04      8.98 o
  -8   3   4      200.81      181.03      4.40 o
  -7   3   4      165.60      159.68      3.18 o
  -6   3   4       21.75       25.38      1.03 o
  -5   3   4        0.28        0.49      0.25 o
  -4   3   4      358.50      378.39      4.45 o
  -3   3   4      431.02      471.00      4.54 o
  -2   3   4      850.62      891.49      8.44 o
  -1   3   4      246.71      298.07      3.33 o
   0   3   4      902.59      971.10      9.87 o
   1   3   4      178.86      194.27      2.38 o
   2   3   4      280.87      299.89      3.41 o
   3   3   4       24.50       25.67      0.88 o
   4   3   4       83.87       87.92      1.48 o
   5   3   4       43.25       46.28      1.52 o
   6   3   4        0.75        0.66      0.79 o
   7   3   4      270.85      277.05      9.92 o
   8   3   4       18.39       20.31      2.83 o
   9   3   4       18.60       19.13      2.83 o
 -12   4   4       38.81       40.15      4.96 o
 -11   4   4        4.82        5.43      2.60 o
 -10   4   4       16.26       13.94      3.07 o
  -9   4   4       13.63       15.80      1.62 o
  -8   4   4       97.57       95.39      2.29 o
  -7   4   4      190.41      168.39      7.09 o
  -6   4   4        7.81        6.64      0.66 o
  -5   4   4        0.02        0.67      0.47 o
  -4   4   4       31.20       30.98      0.72 o
  -3   4   4        1.11        2.26      0.31 o
  -2   4   4       22.28       25.13      0.84 o
  -1   4   4     1872.25     1943.90     19.28 o
   0   4   4      477.08      556.25      5.95 o
   1   4   4       65.04       73.33      1.22 o
   2   4   4       70.17       72.99      1.23 o
   3   4   4        0.00       -0.24      0.36 o
   4   4   4        2.92        2.82      0.59 o
   5   4   4      125.78      127.07      5.90 o
   6   4   4       14.54       10.63      2.36 o
   7   4   4       53.22       54.09      4.02 o
   8   4   4        3.89        3.78      2.13 o
 -11   5   4        0.03        0.76      0.68 o
 -10   5   4        0.00       -0.66      0.66 o
  -9   5   4        6.39        5.24      1.03 o
  -8   5   4       19.69       21.06      1.24 o
  -7   5   4        0.06        0.47      0.67 o
  -6   5   4      118.25      110.79      1.92 o
  -5   5   4        0.72        0.18      0.35 o
  -4   5   4      117.68      106.58      1.26 o
  -3   5   4      640.63      688.73      6.31 o
  -2   5   4       78.05       68.20      1.76 o
  -1   5   4      135.67      134.62      2.39 o
   0   5   4        0.83        0.50      0.27 o
   1   5   4       10.46       12.60      0.57 o
   2   5   4       12.29       10.34      0.69 o
   3   5   4       72.04       64.10      2.12 o
   4   5   4      240.62      250.23      4.83 o
   5   5   4       62.70       72.62      2.09 o
   6   5   4        5.56        5.43      1.89 o
   7   5   4        0.09       -0.47      1.65 o
 -12   6   4        6.37        4.25      1.18 o
 -11   6   4        0.68       -0.47      0.94 o
 -10   6   4       20.32       20.78      1.89 o
  -9   6   4       16.68       12.28      1.65 o
  -8   6   4        2.16        2.13      1.18 o
  -7   6   4       86.51       88.61      2.18 o
  -6   6   4      146.53      138.84      3.29 o
  -5   6   4       36.22       43.25      2.28 o
  -4   6   4      130.88      138.97      2.21 o
  -3   6   4      194.03      201.52      2.62 o
  -2   6   4      203.44      206.86      2.73 o
  -1   6   4        6.72        7.59      0.47 o
   0   6   4        8.51       11.17      0.58 o
   1   6   4        1.94        0.45      0.47 o
   2   6   4        0.06        0.00      0.76 o
   3   6   4       10.55       11.81      1.21 o
   4   6   4        2.02        1.61      0.83 o
   5   6   4       12.37       11.10      2.36 o
   6   6   4        8.44       15.59      2.60 o
   7   6   4        2.07        3.07      2.13 o
 -12   7   4        0.05        0.24      1.18 o
 -11   7   4        0.01        0.24      1.18 o
 -10   7   4        9.62        9.68      1.65 o
  -9   7   4        8.55        8.98      1.65 o
  -8   7   4      112.88       94.48      4.25 o
  -7   7   4       18.30       19.73      1.18 o
  -6   7   4      201.81      190.85      8.15 o
  -5   7   4        8.56       10.23      0.57 o
  -4   7   4        1.83        2.59      0.45 o
  -3   7   4       26.54       23.74      1.03 o
  -2   7   4       33.43       31.72      1.49 o
  -1   7   4       46.75       43.92      1.40 o
   0   7   4       41.52       38.11      1.36 o
   1   7   4       25.96       17.27      1.36 o
   2   7   4       31.00       23.18      1.63 o
   3   7   4       13.65       16.77      1.42 o
   4   7   4       13.01       12.86      1.28 o
   5   7   4        0.17       -1.18      1.65 o
   6   7   4        4.71        6.14      2.36 o
 -11   8   4       24.31       19.13      2.13 o
 -10   8   4        6.50        8.74      1.65 o
  -9   8   4        8.87        4.72      1.65 o
  -8   8   4        0.10       -0.15      0.83 o
  -7   8   4        3.83        5.35      0.91 o
  -6   8   4       37.39       36.63      1.31 o
  -5   8   4        8.01        8.32      0.63 o
  -4   8   4       20.88       21.67      1.19 o
  -3   8   4      103.06      101.54      2.38 o
  -2   8   4        1.12       -0.69      0.69 o
  -1   8   4       43.55       45.47      1.54 o
   0   8   4       71.78       50.96      2.24 o
   1   8   4       40.56       31.18      1.90 o
   2   8   4       11.62       10.33      1.31 o
   3   8   4       13.90       14.05      1.42 o
   4   8   4        8.43       12.74      2.95 o
   5   8   4        5.40       11.34      2.83 o
 -11   9   4        1.25       -1.42      1.42 o
 -10   9   4        1.85        0.94      1.42 o
  -9   9   4        0.02       -1.18      1.18 o
  -8   9   4        0.01        0.61      0.79 o
  -7   9   4       11.12       10.12      1.54 o
  -6   9   4        0.31        0.06      0.91 o
  -5   9   4        3.33        1.68      0.72 o
  -4   9   4       16.74       16.40      1.14 o
  -3   9   4        0.01       -0.53      0.67 o
  -2   9   4        0.79        0.09      0.73 o
  -1   9   4        1.62       -0.35      1.30 o
   0   9   4        4.47        4.44      1.24 o
   1   9   4        2.33        2.23      2.60 o
   2   9   4        0.18        0.33      0.99 o
   3   9   4       10.62       12.82      1.46 o
   4   9   4        1.80        2.13      1.65 o
 -10  10   4        0.05        0.71      1.42 o
  -9  10   4        1.17        1.18      1.65 o
  -8  10   4        2.17       -0.24      1.42 o
  -7  10   4        4.36        3.75      1.13 o
  -6  10   4        0.53        0.10      0.67 o
  -5  10   4        5.56        6.62      0.90 o
  -4  10   4        0.31        0.32      0.72 o
  -3  10   4       12.96       13.55      1.17 o
  -2  10   4        7.28        4.14      1.41 o
  -1  10   4        0.11       -1.05      1.08 o
   0  10   4        1.74        1.06      1.17 o
   1  10   4        3.86        4.96      1.50 o
   2  10   4        0.20       -0.24      1.17 o
  -9  11   4        0.13       -1.65      1.65 o
  -8  11   4        0.00        1.42      1.89 o
  -7  11   4        2.14       -1.18      1.65 o
  -6  11   4       11.95       12.74      1.19 o
  -5  11   4        6.68       10.79      1.12 o
  -4  11   4        0.33        0.94      0.84 o
  -3  11   4        7.83        6.14      1.41 o
  -2  11   4        0.11       -0.09      1.24 o
  -1  11   4       13.24       12.97      1.84 o
   0  11   4        1.90        3.18      1.41 o
   1  11   4        5.42        4.25      2.24 o
  -7  12   4        0.23        0.00      2.13 o
  -6  12   4        0.09       -0.38      1.00 o
  -5  12   4        2.01        2.39      1.16 o
  -4  12   4        1.57        0.61      1.31 o
  -3  12   4        0.33        2.01      1.41 o
  -2  12   4        1.91        0.80      1.31 o
   1 -13   5        6.29        6.21      2.95 o
   2 -13   5        0.23        0.64      1.13 o
   3 -13   5        7.75        7.93      1.77 o
   4 -13   5        0.80       -0.47      1.24 o
   5 -13   5        0.53       -0.54      1.13 o
   6 -13   5        0.23        0.13      1.13 o
  -1 -12   5        1.41        3.03      1.90 o
   0 -12   5       20.03       27.36      2.05 o
   1 -12   5        9.66       10.51      1.45 o
   2 -12   5        1.07       -1.55      1.64 o
   3 -12   5        0.28        0.27      0.99 o
   4 -12   5        0.00        0.25      1.24 o
   5 -12   5        1.01        0.44      0.86 o
   6 -12   5       35.96       36.42      2.32 o
   7 -12   5        1.26        0.00      1.89 o
   8 -12   5       12.43       12.99      2.83 o
  -3 -11   5       19.45       22.41      1.67 o
  -2 -11   5        1.38        2.71      1.17 o
  -1 -11   5        6.64        7.62      1.28 o
   0 -11   5       10.83       11.46      1.59 o
   1 -11   5        2.49        1.48      1.04 o
   2 -11   5       11.62       11.81      1.45 o
   3 -11   5        6.76        4.34      1.02 o
   4 -11   5       10.50       12.92      1.07 o
   5 -11   5       62.74       68.39      2.80 o
   6 -11   5        0.25       -0.86      0.86 o
   7 -11   5        0.02        0.43      1.31 o
   8 -11   5        1.67        0.85      2.01 o
   9 -11   5        1.91        2.88      1.53 o
  -4 -10   5        0.76        1.02      0.95 o
  -3 -10   5        0.04       -0.25      0.82 o
  -2 -10   5       23.78       30.53      2.47 o
  -1 -10   5       19.49       21.22      1.49 o
   0 -10   5       44.60       44.02      4.66 o
   1 -10   5       32.30       26.24      1.76 o
   2 -10   5        0.53        0.00      0.83 o
   3 -10   5      248.53      251.21      5.73 o
   4 -10   5        0.70       -0.47      0.69 o
   5 -10   5        1.07       -0.42      0.83 o
   6 -10   5       61.57       61.73      2.13 o
   7 -10   5       48.07       54.65      3.31 o
   8 -10   5        0.45       -0.80      1.65 o
   9 -10   5        4.04        3.58      1.65 o
  10 -10   5        1.37       -1.22      1.39 o
  -5  -9   5       14.35       23.31      2.49 o
  -4  -9   5        0.04        0.82      0.81 o
  -3  -9   5        2.87        2.98      0.96 o
  -2  -9   5        0.03        0.59      0.92 o
  -1  -9   5       18.31       15.64      1.29 o
   0  -9   5      240.37      230.72      4.90 o
   1  -9   5       61.97       59.10      1.68 o
   2  -9   5        0.03       -0.06      0.67 o
   3  -9   5      178.25      174.10      2.74 o
   4  -9   5       33.38       37.89      1.22 o
   5  -9   5        1.52        1.72      0.64 o
   6  -9   5        0.07       -0.55      0.59 o
   7  -9   5        0.60        0.10      1.13 o
   8  -9   5        6.11        3.75      1.31 o
   9  -9   5        5.69        9.93      1.79 o
  10  -9   5        1.30        1.17      1.54 o
  -6  -8   5        0.25        1.96      3.07 o
  -5  -8   5        0.04       -1.08      1.08 o
  -4  -8   5        1.66        2.01      0.77 o
  -3  -8   5       20.22       21.33      1.19 o
  -2  -8   5       41.62       40.22      1.51 o
  -1  -8   5       17.52       13.43      1.01 o
   0  -8   5      409.03      396.48      4.19 o
   1  -8   5      293.04      308.37      4.79 o
   2  -8   5       31.25       34.55      1.75 o
   3  -8   5        0.61       -0.23      0.51 o
   4  -8   5       35.03       35.72      1.26 o
   5  -8   5        4.03        5.37      0.68 o
   6  -8   5       47.05       48.75      1.96 o
   7  -8   5       77.45       82.11      8.03 o
   8  -8   5       11.58        8.17      1.57 o
   9  -8   5        0.11       -1.18      1.18 o
  10  -8   5        0.27       -1.18      1.18 o
  -7  -7   5        9.25       13.20      2.04 o
  -6  -7   5        2.98        3.81      1.48 o
  -5  -7   5        5.18        3.31      1.41 o
  -4  -7   5        2.32        1.61      0.70 o
  -3  -7   5        0.62       -0.65      0.65 o
  -2  -7   5      275.50      274.93      4.02 o
  -1  -7   5       31.02       36.41      1.03 o
   0  -7   5      211.25      218.04      2.41 o
   1  -7   5       72.95       70.06      1.23 o
   2  -7   5        0.74       -0.10      0.31 o
   3  -7   5        2.52        4.93      0.50 o
   4  -7   5        2.28        1.75      0.49 o
   5  -7   5        4.18        4.67      0.51 o
   6  -7   5       28.63       29.55      1.23 o
   7  -7   5       14.47       13.77      1.70 o
   8  -7   5        2.83        2.60      1.22 o
   9  -7   5        0.68        0.97      1.22 o
  10  -7   5        0.53        0.83      1.42 o
  11  -7   5        0.00        1.31      1.54 o
  -8  -6   5        1.65        1.22      1.41 o
  -7  -6   5        1.31        0.65      1.31 o
  -6  -6   5       12.68       16.72      1.98 o
  -5  -6   5      106.69      101.65      3.83 o
  -4  -6   5      498.26      511.69      6.33 o
  -3  -6   5      105.64      110.68      1.91 o
  -2  -6   5      126.80      111.03      1.92 o
  -1  -6   5       10.95       14.36      0.56 o
   0  -6   5       97.41       86.03      1.16 o
   1  -6   5        8.99        8.12      0.50 o
   2  -6   5      351.36      373.66      3.78 o
   3  -6   5      236.24      221.30      2.65 o
   4  -6   5      262.36      284.48      3.30 o
   5  -6   5       90.32       96.59      1.74 o
   6  -6   5       62.51       62.92      2.32 o
   7  -6   5       74.04       73.24      6.50 o
   8  -6   5        2.88        4.37      1.18 o
   9  -6   5       18.76       18.30      1.85 o
  10  -6   5        0.00       -0.52      1.54 o
  11  -6   5        7.97        8.87      1.64 o
  -9  -5   5       16.52       17.70      2.72 o
  -8  -5   5       44.78       45.72      2.83 o
  -7  -5   5        1.21        2.33      0.90 o
  -6  -5   5        4.20        3.62      0.87 o
  -5  -5   5      215.72      225.28      4.26 o
  -4  -5   5       29.36       28.08      1.38 o
  -3  -5   5      797.01      789.26      7.06 o
  -2  -5   5        6.30        5.04      0.41 o
  -1  -5   5      317.25      333.73      2.96 o
   0  -5   5      524.21      565.19      5.67 o
   1  -5   5      456.10      512.77      4.88 o
   2  -5   5      246.07      229.20      2.64 o
   3  -5   5      836.79      820.11      7.34 o
   4  -5   5       67.60       75.50      2.15 o
   5  -5   5       15.20       16.17      0.99 o
   6  -5   5       29.47       28.58      1.50 o
   7  -5   5       16.92       17.01      1.89 o
   8  -5   5        5.00        5.43      1.42 o
   9  -5   5       18.14       18.61      1.97 o
  10  -5   5       13.84       16.63      2.83 o
  11  -5   5        0.11       -0.16      1.27 o
  -9  -4   5        5.19        5.44      1.53 o
  -8  -4   5        0.03       -1.13      1.13 o
  -7  -4   5        5.67        5.61      0.82 o
  -6  -4   5       74.77       74.60      3.67 o
  -5  -4   5        2.56        4.10      0.59 o
  -4  -4   5       18.46       17.56      0.60 o
  -3  -4   5      161.66      177.71      2.86 o
  -2  -4   5      795.98      804.62      5.58 o
  -1  -4   5       81.47       92.02      1.08 o
   0  -4   5      294.08      282.25      2.88 o
   1  -4   5      109.92      105.85      1.48 o
   2  -4   5       12.29       10.53      0.51 o
   3  -4   5      771.96      831.96      8.49 o
   4  -4   5      156.42      163.18      2.15 o
   5  -4   5       15.60       14.21      0.90 o
   6  -4   5       46.46       43.35      6.97 o
   7  -4   5      393.89      398.93     12.28 o
   8  -4   5       21.17       20.31      2.13 o
   9  -4   5        2.98        1.65      1.18 o
  10  -4   5        0.74        0.38      2.48 o
  11  -4   5        2.60        5.30      1.46 o
 -10  -3   5        2.68        0.86      1.31 o
  -9  -3   5        1.01       -0.47      1.00 o
  -8  -3   5        4.25        2.88      1.18 o
  -7  -3   5      130.29      126.32      2.34 o
  -6  -3   5       14.15       11.81      0.61 o
  -5  -3   5       13.37       11.94      0.51 o
  -4  -3   5      188.69      194.77      1.92 o
  -3  -3   5      482.42      493.34      4.02 o
  -2  -3   5        6.32        4.76      0.32 o
  -1  -3   5      959.94      935.72      7.64 o
   0  -3   5      278.64      277.06      2.94 o
   1  -3   5     2158.49     2173.05     21.31 o
   2  -3   5       76.83       73.07      1.33 o
   3  -3   5      150.93      141.98      1.84 o
   4  -3   5      184.37      206.08      2.35 o
   5  -3   5       35.85       37.48      2.32 o
   6  -3   5       14.43       12.65      2.01 o
   7  -3   5      176.26      165.81      6.14 o
   8  -3   5       59.16       54.56      3.07 o
   9  -3   5      124.88      110.77      4.96 o
  10  -3   5        1.18        1.15      1.08 o
  11  -3   5        1.35        3.42      1.77 o
 -10  -2   5        7.56        5.94      1.77 o
  -9  -2   5        0.57        1.27      1.00 o
  -8  -2   5       49.36       42.77      2.14 o
  -7  -2   5        0.34       -0.47      0.79 o
  -6  -2   5        0.71        0.54      0.58 o
  -5  -2   5       44.49       50.09      1.02 o
  -4  -2   5      661.51      665.95      5.52 o
  -3  -2   5      390.18      386.75      2.96 o
  -2  -2   5     1096.43     1098.20     10.22 o
  -1  -2   5      243.67      240.08      2.23 o
   0  -2   5      735.47      737.77      6.41 o
   1  -2   5       24.50       32.32      0.93 o
   2  -2   5      140.60      142.91      1.70 o
   3  -2   5        9.39       11.09      0.41 o
   4  -2   5      911.74      986.26      9.73 o
   5  -2   5      708.87      762.48     16.21 o
   6  -2   5      131.48      140.30      5.20 o
   7  -2   5       29.15       30.94      2.60 o
   8  -2   5        0.04       -0.47      0.94 o
   9  -2   5        0.94        0.47      1.18 o
  10  -2   5        3.19        4.49      1.27 o
 -11  -1   5        0.00        0.47      1.18 o
 -10  -1   5       10.19       10.04      2.01 o
  -9  -1   5        7.19        8.38      1.22 o
  -8  -1   5       26.21       27.40      1.57 o
  -7  -1   5      378.46      379.27      6.50 o
  -6  -1   5        1.64        3.25      0.53 o
  -5  -1   5       31.55       39.46      0.95 o
  -4  -1   5      536.39      588.66      6.18 o
  -3  -1   5       15.86       14.56      0.38 o
  -2  -1   5      468.65      502.39      4.27 o
  -1  -1   5     3735.73     3889.84     32.99 o
   0  -1   5     1384.55     1390.34     15.21 o
   1  -1   5      631.61      595.97      6.12 o
   2  -1   5       13.21       13.92      0.45 o
   3  -1   5      896.54      906.19      8.50 o
   4  -1   5      594.96      603.32      6.10 o
   5  -1   5       18.09       16.64      0.95 o
   6  -1   5      516.05      517.03     15.12 o
   7  -1   5      428.40      410.98     12.75 o
   8  -1   5       64.16       67.55      3.78 o
   9  -1   5        3.56        4.72      1.65 o
  10  -1   5        0.21       -0.47      1.42 o
 -11   0   5        9.50        8.98      1.42 o
 -10   0   5       15.85       12.75      1.42 o
  -9   0   5       49.04       49.09      1.97 o
  -8   0   5        0.34        0.76      0.47 o
  -7   0   5        3.26        4.04      0.77 o
  -6   0   5       24.19       26.90      1.02 o
  -5   0   5      421.42      419.41      7.42 o
  -4   0   5       24.56       31.33      0.67 o
  -3   0   5       17.35       12.43      0.57 o
  -2   0   5      203.75      159.44      1.59 o
  -1   0   5      186.11      168.01      1.71 o
   0   0   5       64.30       58.29      1.03 o
   1   0   5        5.26        6.59      0.34 o
   2   0   5      405.76      448.02      4.14 o
   3   0   5     2101.33     2317.00     19.68 o
   4   0   5      730.27      774.17      7.17 o
   5   0   5        7.13        7.92      0.59 o
   6   0   5        1.78        1.27      1.06 o
   7   0   5        0.02        0.74      0.61 o
   8   0   5       24.05       26.32      2.01 o
   9   0   5       14.58       18.19      2.36 o
  10   0   5        1.10        1.89      1.65 o
 -10   1   5        7.43        7.79      0.94 o
  -9   1   5       44.11       46.36      1.62 o
  -8   1   5        5.05        5.41      0.61 o
  -7   1   5      220.93      225.53      5.34 o
  -6   1   5      160.04      160.40      3.22 o
  -5   1   5       76.68       66.73      1.54 o
  -4   1   5      102.02       99.18      1.40 o
  -3   1   5     1406.74     1436.39     15.83 o
  -2   1   5      101.03      114.68      1.42 o
  -1   1   5       58.77       56.23      1.06 o
   0   1   5      758.05      752.72     10.20 o
   1   1   5     1954.36     2076.63     20.48 o
   2   1   5     2006.28     2088.27     20.56 o
   3   1   5      120.79      117.06      1.43 o
   4   1   5       52.50       51.83      0.85 o
   5   1   5       76.73       75.78      1.83 o
   6   1   5      173.87      169.32      3.97 o
   7   1   5       16.72       18.86      1.35 o
   8   1   5        4.40        3.88      0.82 o
   9   1   5       11.88       12.52      2.13 o
  -8   2   5       33.92       30.76      0.98 o
  -7   2   5       81.17       69.38      1.80 o
  -6   2   5       41.20       41.25      1.37 o
  -5   2   5       74.68       74.15      1.35 o
  -4   2   5      106.02       93.49      1.59 o
  -3   2   5        0.11        1.28      0.22 o
  -2   2   5      776.87      766.28      7.31 o
  -1   2   5        7.39        8.36      0.36 o
   0   2   5       73.70       74.81      1.34 o
   1   2   5      574.78      592.35      6.24 o
   2   2   5      541.35      587.80      6.22 o
   3   2   5       15.29       15.69      0.62 o
   4   2   5       58.55       59.73      0.97 o
   5   2   5      204.04      223.35      6.37 o
   6   2   5      131.23      133.03      3.66 o
   7   2   5      242.15      266.90      9.68 o
   8   2   5        6.40        2.36      1.65 o
   9   2   5       15.52       16.06      2.60 o
  -9   3   5        9.00        8.47      0.83 o
  -8   3   5      124.91      129.78      3.78 o
  -7   3   5        0.42        0.55      0.41 o
  -6   3   5      295.32      286.12      3.90 o
  -5   3   5      193.90      216.98      2.75 o
  -4   3   5      251.99      236.93      2.75 o
  -3   3   5      313.28      330.42      3.69 o
  -2   3   5      126.85      129.22      1.46 o
  -1   3   5      233.24      258.65      2.97 o
   0   3   5       46.18       56.56      1.07 o
   1   3   5        0.09        0.62      0.27 o
   2   3   5      173.90      174.52      2.27 o
   3   3   5       18.96       19.39      1.26 o
   4   3   5        1.16        1.36      0.55 o
   5   3   5      204.99      213.74      3.56 o
   6   3   5      134.73      125.65      5.90 o
   7   3   5       28.37       28.82      3.07 o
   8   3   5       20.01       12.75      2.60 o
 -10   4   5        4.91        4.96      0.94 o
  -9   4   5       82.39       82.58      4.49 o
  -8   4   5       26.92       26.76      2.72 o
  -7   4   5        3.17        2.83      1.77 o
  -6   4   5       54.48       59.14      1.49 o
  -5   4   5       10.61        5.78      0.34 o
  -4   4   5      294.28      249.51      2.58 o
  -3   4   5      193.74      225.08      2.67 o
  -2   4   5      430.00      452.04      5.72 o
  -1   4   5       82.30       82.19      2.08 o
   0   4   5       19.88       10.94      0.49 o
   1   4   5        4.92        4.98      0.38 o
   2   4   5       11.48       11.51      0.68 o
   3   4   5        0.52        0.41      0.47 o
   4   4   5      312.45      317.49      5.71 o
   5   4   5       27.08       22.91      1.27 o
   6   4   5       54.78       53.85      4.02 o
   7   4   5       12.40       12.05      2.36 o
   8   4   5       16.41       15.35      2.83 o
 -12   5   5       19.82       17.95      1.65 o
 -11   5   5        0.23        1.18      0.94 o
 -10   5   5        0.84        0.24      0.94 o
  -9   5   5       63.60       57.39      2.83 o
  -8   5   5      144.83      139.12      4.96 o
  -7   5   5      177.75      164.63      5.67 o
  -6   5   5       26.59       28.82      1.03 o
  -5   5   5      102.60       97.67      1.57 o
  -4   5   5       32.27       32.86      0.64 o
  -3   5   5       43.88       49.53      0.94 o
  -2   5   5        4.25        5.49      0.46 o
  -1   5   5      108.14       95.40      2.51 o
   0   5   5      208.14      222.65      2.83 o
   1   5   5       62.58       60.94      1.23 o
   2   5   5        0.30        0.79      0.98 o
   3   5   5      133.95      129.82      3.25 o
   4   5   5      176.03      184.90      4.91 o
   5   5   5       86.71       85.84      1.92 o
   6   5   5       18.58       18.42      2.83 o
   7   5   5        4.08        6.14      2.13 o
 -12   6   5        0.04        0.47      0.94 o
 -11   6   5        7.79        6.85      1.42 o
 -10   6   5        1.13        0.24      0.94 o
  -9   6   5        9.02        9.21      1.42 o
  -8   6   5       77.02       67.55      3.31 o
  -7   6   5       15.13       13.42      0.96 o
  -6   6   5      166.07      168.87      3.97 o
  -5   6   5       10.18        9.01      0.47 o
  -4   6   5        0.56       -0.24      0.35 o
  -3   6   5       40.80       44.42      1.18 o
  -2   6   5       97.21       92.94      1.63 o
  -1   6   5      153.15      157.58      2.23 o
   0   6   5        4.53        3.89      0.50 o
   1   6   5      176.70      170.80      3.78 o
   2   6   5       84.97       80.54      2.53 o
   3   6   5      161.58      167.40      5.66 o
   4   6   5       32.82       40.65      1.97 o
   5   6   5        6.56        7.86      1.06 o
   6   6   5       12.75       22.44      3.31 o
 -11   7   5        0.56       -0.47      1.18 o
 -10   7   5        7.17        7.32      1.65 o
  -9   7   5        2.51        2.36      1.18 o
  -8   7   5       68.85       59.99      3.54 o
  -7   7   5        0.56        0.74      0.61 o
  -6   7   5        9.97       11.87      0.82 o
  -5   7   5        4.48        3.76      0.46 o
  -4   7   5      116.65      108.98      1.93 o
  -3   7   5      272.90      272.04      3.77 o
  -2   7   5      212.98      207.39      3.32 o
  -1   7   5       81.99       85.22      2.47 o
   0   7   5       17.58       13.62      1.15 o
   1   7   5      149.25      153.34      4.83 o
   2   7   5       87.19       89.55      3.40 o
   3   7   5      106.80      105.07      3.11 o
   4   7   5       39.01       55.95      2.26 o
   5   7   5        5.36        5.20      2.13 o
 -11   8   5        1.44        3.54      1.42 o
 -10   8   5        9.95        5.90      1.65 o
  -9   8   5        0.58        0.71      1.42 o
  -8   8   5       67.27       60.20      4.13 o
  -7   8   5       13.10       14.93      0.96 o
  -6   8   5       41.93       45.00      1.55 o
  -5   8   5        5.58        4.46      0.72 o
  -4   8   5       93.18       92.05      2.22 o
  -3   8   5        7.93        6.46      0.97 o
  -2   8   5       10.73        8.49      0.99 o
  -1   8   5       94.95       91.92      4.85 o
   0   8   5       60.62       53.70      2.26 o
   1   8   5       28.15       21.17      1.59 o
   2   8   5       16.09       13.47      1.44 o
   3   8   5        1.10        1.20      0.97 o
   4   8   5        1.23        0.47      1.13 o
 -11   9   5       26.34       28.58      2.83 o
 -10   9   5        1.47        3.78      1.65 o
  -9   9   5        1.65        2.60      1.42 o
  -8   9   5        2.60        1.76      0.82 o
  -7   9   5        0.50       -0.52      0.83 o
  -6   9   5       10.24        9.73      1.31 o
  -5   9   5       17.83       20.61      1.22 o
  -4   9   5        0.80       -0.69      0.69 o
  -3   9   5        7.65        6.89      0.93 o
  -2   9   5       44.39       40.22      2.07 o
  -1   9   5       18.92       18.04      1.92 o
   0   9   5        1.37       -0.22      1.30 o
   1   9   5        1.49        0.00      1.17 o
   2   9   5       30.63       46.17      6.73 o
   3   9   5       16.44       12.76      2.24 o
 -10  10   5        0.40        0.47      1.65 o
  -9  10   5        2.04        1.42      1.65 o
  -8  10   5        5.66        7.09      2.13 o
  -7  10   5        1.66        1.42      1.89 o
  -6  10   5       14.81       16.90      1.17 o
  -5  10   5       19.49       21.68      1.34 o
  -4  10   5        3.93        3.10      0.84 o
  -3  10   5       19.22       19.52      1.63 o
  -2  10   5        7.33        5.95      1.41 o
  -1  10   5       17.51       20.57      2.00 o
   0  10   5        3.01        1.48      1.24 o
   1  10   5        0.97        1.92      1.65 o
   2  10   5        0.37        1.58      1.41 o
  -9  11   5        1.19        2.83      2.13 o
  -8  11   5        0.56        1.18      1.89 o
  -6  11   5        1.01        2.38      1.89 o
  -5  11   5        0.01        0.17      0.73 o
  -4  11   5        0.98        1.01      0.84 o
  -3  11   5        6.33        7.70      2.83 o
  -2  11   5        0.02        0.00      1.65 o
  -1  11   5        9.96       11.78      1.75 o
   0  11   5        0.14       -1.24      1.24 o
  -6  12   5        0.00       -0.37      1.03 o
  -5  12   5        7.11       10.15      1.57 o
  -4  12   5        6.64        5.12      1.53 o
  -3  12   5        2.74        3.06      1.53 o
   2 -13   6        1.44       -0.24      1.13 o
   3 -13   6        4.66        4.77      1.58 o
   4 -13   6        0.01        0.94      1.31 o
   5 -13   6        2.85        2.54      1.41 o
  -1 -12   6        1.56        0.46      1.95 o
   0 -12   6        5.81        6.40      1.39 o
   1 -12   6        0.28       -1.04      1.04 o
   2 -12   6        7.74        8.03      1.35 o
   3 -12   6        1.97        2.59      1.11 o
   4 -12   6        2.94        1.74      1.31 o
   5 -12   6       55.18       59.69      4.03 o
   6 -12   6        0.14        1.65      1.65 o
   7 -12   6       24.29       28.11      3.78 o
  -3 -11   6       12.95       14.56      1.44 o
  -2 -11   6        0.14       -0.11      1.07 o
  -1 -11   6        9.44        8.64      1.42 o
   0 -11   6        3.20        3.24      1.30 o
   1 -11   6        0.77        0.61      0.99 o
   2 -11   6        3.45        1.10      1.26 o
   3 -11   6       75.90       76.82      2.72 o
   4 -11   6       16.32       17.58      1.19 o
   5 -11   6        1.01        1.06      0.97 o
   6 -11   6        2.39        1.96      1.42 o
   7 -11   6        1.68        0.13      1.41 o
   8 -11   6        0.66        0.94      1.48 o
   9 -11   6        0.10       -0.03      1.48 o
  -4 -10   6        3.37        4.22      1.10 o
  -3 -10   6        0.53        0.04      0.85 o
  -2 -10   6        6.68        8.52      1.15 o
  -1 -10   6        8.57        7.93      1.11 o
   0 -10   6       12.66       10.74      1.35 o
   1 -10   6       12.46       11.11      1.89 o
   2 -10   6      102.73      108.77      3.00 o
   3 -10   6        0.66       -0.83      0.83 o
   4 -10   6       53.60       56.23      1.74 o
   5 -10   6        8.48        8.55      1.00 o
   6 -10   6        2.61        2.40      0.88 o
   7 -10   6        2.39        0.07      1.31 o
   8 -10   6        2.36        1.21      1.35 o
   9 -10   6        0.17        2.37      1.53 o
  -5  -9   6       15.87       19.81      2.34 o
  -4  -9   6        4.55        3.68      0.95 o
  -3  -9   6        4.15        3.51      0.99 o
  -2  -9   6        0.38        0.80      0.73 o
  -1  -9   6        0.36        0.10      0.71 o
   0  -9   6       43.34       35.81      1.52 o
   1  -9   6       41.55       43.40      1.46 o
   2  -9   6        3.78        2.38      0.71 o
   3  -9   6       23.94       23.54      1.09 o
   4  -9   6       11.52       11.28      0.93 o
   5  -9   6       43.44       46.14      1.75 o
   6  -9   6        5.38        3.57      0.67 o
   7  -9   6       21.12       16.36      1.98 o
   8  -9   6       11.75       12.58      1.87 o
   9  -9   6        2.18       -0.85      1.35 o
  10  -9   6        0.40       -0.48      1.43 o
  -6  -8   6        0.18        0.35      1.34 o
  -5  -8   6        8.94        8.43      1.89 o
  -4  -8   6        0.67        0.58      0.77 o
  -3  -8   6       24.33       24.54      1.46 o
  -2  -8   6      132.59      135.52      2.63 o
  -1  -8   6       33.34       37.12      1.41 o
   0  -8   6      744.08      752.61      8.30 o
   1  -8   6        0.01       -0.47      0.47 o
   2  -8   6       16.95       18.77      0.80 o
   3  -8   6        4.79        4.75      0.58 o
   4  -8   6        0.96        0.48      0.55 o
   5  -8   6       21.84       21.73      1.05 o
   6  -8   6       81.30       82.28      2.22 o
   7  -8   6       28.86       30.34      2.38 o
   8  -8   6        3.46        3.67      1.48 o
   9  -8   6       11.33       12.15      1.82 o
  10  -8   6        5.68        5.72      1.57 o
  -7  -7   6        0.19       -0.72      1.31 o
  -6  -7   6        0.21       -0.50      1.31 o
  -5  -7   6        0.01        0.24      1.34 o
  -4  -7   6        3.70        5.54      0.86 o
  -3  -7   6      977.19     1003.37     14.08 o
  -2  -7   6        0.09       -0.51      0.70 o
  -1  -7   6        8.81        5.31      0.61 o
   0  -7   6       14.65       13.88      0.54 o
   1  -7   6        3.50        1.75      0.42 o
   2  -7   6       26.64       31.13      0.88 o
   3  -7   6       23.48       19.80      0.85 o
   4  -7   6       17.14       13.94      1.23 o
   5  -7   6      166.01      172.22      2.73 o
   6  -7   6       10.49        8.03      1.65 o
   7  -7   6       31.58       31.81      2.44 o
   8  -7   6        4.57        3.63      1.35 o
   9  -7   6        6.19        6.40      1.77 o
  10  -7   6       16.08       16.68      2.18 o
  -8  -6   6        3.03        3.93      1.65 o
  -7  -6   6        1.64        0.67      2.24 o
  -6  -6   6        0.14        0.66      1.24 o
  -5  -6   6      234.11      242.46      6.51 o
  -4  -6   6        0.21       -0.56      0.56 o
  -3  -6   6       22.45       21.96      1.02 o
  -2  -6   6       45.42       49.39      1.18 o
  -1  -6   6       41.67       36.52      0.74 o
   0  -6   6      111.56      121.42      1.54 o
   1  -6   6      158.02      154.93      1.99 o
   2  -6   6        6.31        8.76      0.98 o
   3  -6   6      394.62      403.41      4.32 o
   4  -6   6        0.10       -0.08      0.38 o
   5  -6   6        0.10        0.43      0.51 o
   6  -6   6       83.99       87.39      4.25 o
   7  -6   6       68.74       62.35      3.54 o
   8  -6   6       63.34       72.98      4.02 o
   9  -6   6       12.53        9.57      1.61 o
  10  -6   6       32.35       36.53      2.64 o
  11  -6   6        5.07        4.49      3.31 o
  -9  -5   6        0.09       -1.14      1.31 o
  -8  -5   6       29.74       29.90      2.38 o
  -7  -5   6       40.19       38.54      1.88 o
  -6  -5   6      234.35      230.97      4.44 o
  -5  -5   6      210.20      189.83      6.08 o
  -4  -5   6      137.32      124.53      2.03 o
  -3  -5   6        1.92        0.07      0.38 o
  -2  -5   6        0.00       -0.24      0.24 o
  -1  -5   6        5.49        3.48      0.32 o
   0  -5   6       16.86       14.99      0.60 o
   1  -5   6      132.82      131.33      1.83 o
   2  -5   6      148.87      172.20      2.04 o
   3  -5   6      223.73      242.36      3.03 o
   4  -5   6       72.05       73.54      1.34 o
   5  -5   6      112.77      116.19      1.92 o
   6  -5   6       43.00       36.61      2.60 o
   7  -5   6      140.17      130.85      5.43 o
   8  -5   6       59.26       59.05      3.54 o
   9  -5   6        4.40        4.25      1.65 o
  10  -5   6        2.58        1.33      1.24 o
  11  -5   6        0.14        1.89      2.83 o
  -9  -4   6        5.16        3.57      1.39 o
  -8  -4   6       27.87       30.00      2.27 o
  -7  -4   6       57.36       52.37      1.66 o
  -6  -4   6       10.28        9.39      0.77 o
  -5  -4   6       53.86       55.38      1.86 o
  -4  -4   6       83.52       72.56      1.40 o
  -3  -4   6      374.81      378.69      3.57 o
  -2  -4   6      198.85      223.78      1.94 o
  -1  -4   6      491.05      488.05      4.03 o
   0  -4   6      194.83      242.55      2.76 o
   1  -4   6      554.73      602.77      5.57 o
   2  -4   6      131.31      108.68      1.78 o
   3  -4   6        1.02        2.18      0.35 o
   4  -4   6       44.06       44.14      1.23 o
   5  -4   6      126.52      127.62      3.42 o
   6  -4   6      169.97      148.80      5.67 o
   7  -4   6       37.31       31.65      2.60 o
   8  -4   6       13.71       12.75      1.89 o
   9  -4   6        2.29        3.31      1.42 o
  10  -4   6        1.40        1.42      1.77 o
 -10  -3   6       23.67       27.68      2.32 o
  -9  -3   6       56.19       49.87      2.61 o
  -8  -3   6       38.37       40.04      3.07 o
  -7  -3   6       41.95       43.18      1.04 o
  -6  -3   6        8.88       10.44      0.72 o
  -5  -3   6       39.34       40.25      1.02 o
  -4  -3   6      183.66      192.25      1.95 o
  -3  -3   6      102.68      101.68      1.37 o
  -2  -3   6      366.11      399.30      3.17 o
  -1  -3   6      476.17      444.40      4.14 o
   0  -3   6      509.44      566.46      4.88 o
   1  -3   6       77.77       73.51      1.25 o
   2  -3   6        5.53        8.09      0.70 o
   3  -3   6        4.83        8.23      0.47 o
   4  -3   6       16.01       11.61      0.47 o
   5  -3   6       99.79      100.36      3.12 o
   6  -3   6      803.03      791.48     22.44 o
   7  -3   6      127.55      123.06      5.20 o
   8  -3   6        0.20        1.65      1.18 o
   9  -3   6       14.95       17.71      2.13 o
  10  -3   6        2.22        2.60      1.42 o
 -10  -2   6        6.33        6.74      1.65 o
  -9  -2   6        0.18       -0.04      0.96 o
  -8  -2   6        1.25        1.81      0.96 o
  -7  -2   6        0.38        0.75      0.82 o
  -6  -2   6        5.86        5.44      0.75 o
  -5  -2   6        6.95        5.79      0.43 o
  -4  -2   6      126.48      138.07      1.42 o
  -3  -2   6     1312.22     1419.49     10.81 o
  -2  -2   6      164.90      190.43      1.87 o
  -1  -2   6       99.02       89.40      1.10 o
   0  -2   6       31.63       34.72      0.86 o
   1  -2   6     1510.33     1501.97     14.87 o
   2  -2   6      206.05      225.79      3.00 o
   3  -2   6      592.33      634.03      6.57 o
   4  -2   6      131.32      145.94      1.76 o
   5  -2   6        4.76        7.22      0.98 o
   6  -2   6       11.08       10.39      1.65 o
   7  -2   6        3.71        3.31      1.42 o
   8  -2   6       22.96       27.87      2.60 o
   9  -2   6       10.77       10.16      1.89 o
  10  -2   6       11.84        9.68      1.89 o
 -11  -1   6        0.62        0.47      1.18 o
 -10  -1   6       12.08       11.12      1.42 o
  -9  -1   6       18.82       17.32      1.57 o
  -8  -1   6       27.88       25.10      1.57 o
  -7  -1   6        2.19        2.21      0.60 o
  -6  -1   6       38.73       39.35      1.33 o
  -5  -1   6      480.89      534.81      6.31 o
  -4  -1   6      511.22      522.48      5.05 o
  -3  -1   6      170.16      161.31      1.65 o
  -2  -1   6      430.98      439.00      4.33 o
  -1  -1   6       25.05       29.21      0.65 o
   0  -1   6       13.01       17.34      0.53 o
   1  -1   6      334.38      353.43      3.86 o
   2  -1   6     2651.65     2848.48     27.68 o
   3  -1   6      203.68      217.75      2.40 o
   4  -1   6       59.85       64.91      1.00 o
   5  -1   6      128.71      127.92      8.62 o
   6  -1   6        1.01       -0.47      0.94 o
   7  -1   6        2.72        2.27      1.65 o
   8  -1   6       14.57       17.34      1.18 o
   9  -1   6       11.92       13.46      2.13 o
  10  -1   6       23.33       25.27      3.07 o
 -11   0   6        0.97        0.71      0.94 o
 -10   0   6        3.62        3.07      0.94 o
  -9   0   6        0.36        0.33      0.79 o
  -8   0   6       54.14       56.86      3.36 o
  -7   0   6       10.76       15.05      0.99 o
  -6   0   6       31.15       32.15      1.89 o
  -5   0   6       85.20       91.38      2.18 o
  -4   0   6       57.68       54.16      1.46 o
  -3   0   6      700.79      725.35      6.34 o
  -2   0   6      208.39      238.31      2.43 o
  -1   0   6        0.07        2.18      0.81 o
   0   0   6     1969.72     1958.56     21.35 o
   1   0   6     1718.44     1762.24     17.50 o
   2   0   6      176.40      167.46      2.13 o
   3   0   6      337.67      362.03      3.70 o
   4   0   6        0.72        0.73      0.27 o
   5   0   6       11.00        9.19      0.71 o
   6   0   6       51.04       51.84      1.92 o
   7   0   6        2.56        3.98      1.06 o
   8   0   6        2.70        3.99      0.96 o
   9   0   6       28.58       31.41      3.07 o
 -11   1   6        0.72        1.65      0.94 o
 -10   1   6       10.31       10.86      1.18 o
  -9   1   6        4.41        3.66      0.67 o
  -8   1   6       49.78       51.63      1.49 o
  -7   1   6      304.39      297.36      5.09 o
  -6   1   6        0.02        0.34      0.44 o
  -5   1   6        0.52        1.62      0.45 o
  -4   1   6      168.84      159.77      1.89 o
  -3   1   6      196.59      203.27      2.32 o
  -2   1   6        1.47        1.18      0.18 o
  -1   1   6       20.09       22.13      0.56 o
   0   1   6       23.59       20.72      0.60 o
   1   1   6        1.20        2.00      0.27 o
   2   1   6       75.07       83.33      1.52 o
   3   1   6       68.02       69.38      1.20 o
   4   1   6        2.96        2.62      0.36 o
   5   1   6       16.81       15.64      0.69 o
   6   1   6        0.92        1.81      0.74 o
   7   1   6        0.66        0.85      0.79 o
   8   1   6       34.89       30.71      3.07 o
   9   1   6       16.77       17.24      2.60 o
 -10   2   6        2.62        3.54      0.94 o
  -9   2   6        5.09        6.51      1.89 o
  -8   2   6        1.74        1.50      0.53 o
  -7   2   6       11.12        8.59      0.72 o
  -6   2   6       88.63       95.14      1.70 o
  -5   2   6       74.63       66.59      1.02 o
  -4   2   6     2188.79     2331.47     25.58 o
  -3   2   6       24.07       18.37      0.81 o
  -2   2   6     3168.06     3378.86     28.74 o
  -1   2   6      854.55      904.10      9.20 o
   0   2   6      199.25      210.87      2.86 o
   1   2   6        8.40        3.92      0.37 o
   2   2   6      591.69      636.18      6.76 o
   3   2   6        6.11        7.86      0.53 o
   4   2   6       26.82       27.73      0.85 o
   5   2   6       67.17       67.75      1.44 o
   6   2   6      231.02      248.48      9.21 o
   7   2   6       14.96       17.95      2.60 o
   8   2   6        4.22        8.74      2.13 o
   9   2   6        7.11        5.90      2.13 o
 -10   3   6       22.33       21.49      1.65 o
  -9   3   6      106.14      114.90      6.50 o
  -8   3   6       47.58       50.57      1.75 o
  -7   3   6      481.74      497.65     12.58 o
  -6   3   6        0.73        0.89      0.35 o
  -5   3   6       55.29       54.18      1.04 o
  -4   3   6      615.33      654.79      9.55 o
  -3   3   6      200.98      174.96      2.02 o
  -2   3   6      174.87      162.62      2.02 o
  -1   3   6      390.57      396.17      4.38 o
   0   3   6       21.06       26.94      0.75 o
   1   3   6      234.81      232.19      2.86 o
   2   3   6       10.24        9.01      0.53 o
   3   3   6        9.46        8.91      0.83 o
   4   3   6      640.60      658.88      8.58 o
   5   3   6       66.75       65.74      1.55 o
   6   3   6      120.25      126.60      6.14 o
   7   3   6       75.09       79.36      4.96 o
   8   3   6       10.17       11.57      2.36 o
 -11   4   6        0.08        0.00      0.71 o
 -10   4   6       28.69       27.40      1.89 o
  -9   4   6        0.32       -0.47      0.94 o
  -8   4   6      317.10      303.74      9.21 o
  -7   4   6        8.81        7.21      0.94 o
  -6   4   6       49.20       49.73      1.08 o
  -5   4   6      151.33      159.24      2.46 o
  -4   4   6      506.41      504.74      5.31 o
  -3   4   6        0.71        0.67      0.26 o
  -2   4   6       11.42        9.74      0.44 o
  -1   4   6        1.02        1.48      0.42 o
   0   4   6        9.32       11.82      0.53 o
   1   4   6      220.74      225.63      4.40 o
   2   4   6       17.87       16.92      0.93 o
   3   4   6      373.32      378.73      6.54 o
   4   4   6      258.85      271.08      5.25 o
   5   4   6        2.58        1.86      0.94 o
   6   4   6       11.55       10.16      2.36 o
   7   4   6        1.65        0.71      1.65 o
 -12   5   6        0.29        0.71      0.94 o
 -11   5   6        4.68        2.36      0.94 o
 -10   5   6       12.99       14.17      1.65 o
  -9   5   6       36.84       40.39      2.60 o
  -8   5   6       10.50       10.86      1.65 o
  -7   5   6        7.09        8.03      1.42 o
  -6   5   6        0.52        1.07      0.36 o
  -5   5   6       10.02       11.75      0.63 o
  -4   5   6        8.23       11.71      0.67 o
  -3   5   6        1.37        1.26      0.50 o
  -2   5   6        1.87        1.83      0.31 o
  -1   5   6        9.99       11.20      0.56 o
   0   5   6      236.67      222.42      2.90 o
   1   5   6      583.33      605.95      7.47 o
   2   5   6      244.56      253.76      5.02 o
   3   5   6       25.47       24.02      1.77 o
   4   5   6       34.80       31.36      1.96 o
   5   5   6       18.14       19.25      1.01 o
   6   5   6        7.34        3.54      2.13 o
   7   5   6        1.73        3.31      1.89 o
 -12   6   6        3.81        5.67      1.42 o
 -11   6   6        1.20        1.18      1.18 o
 -10   6   6       19.71       13.70      1.65 o
  -9   6   6       33.03       30.00      2.36 o
  -8   6   6       77.63       81.25      4.02 o
  -7   6   6       63.19       62.61      2.95 o
  -6   6   6        1.77        2.00      0.51 o
  -5   6   6       25.21       25.03      0.78 o
  -4   6   6       19.14       21.45      0.93 o
  -3   6   6       33.50       34.89      1.10 o
  -2   6   6       16.25       16.23      0.85 o
  -1   6   6      138.98      133.97      2.33 o
   0   6   6       68.35       69.72      2.00 o
   1   6   6      249.06      256.51      5.11 o
   2   6   6       93.51       82.60      2.72 o
   3   6   6      168.20      147.91      3.70 o
   4   6   6        1.28        1.78      0.89 o
   5   6   6        1.83        2.31      1.06 o
   6   6   6        3.32        8.03      2.36 o
 -11   7   6        6.10        6.85      1.42 o
 -10   7   6        0.22       -0.94      1.18 o
  -9   7   6        0.52        0.00      1.18 o
  -8   7   6       64.41       61.04      1.82 o
  -7   7   6       14.26       11.09      0.82 o
  -6   7   6       17.78       15.38      1.27 o
  -5   7   6        0.31       -0.39      0.39 o
  -4   7   6      138.74      129.67      2.60 o
  -3   7   6      124.24      123.25      2.58 o
  -2   7   6      662.26      681.66     11.49 o
  -1   7   6       15.38       13.11      0.99 o
   0   7   6        0.00       -0.15      0.86 o
   1   7   6        0.69        1.18      0.95 o
   2   7   6        6.38        7.63      1.18 o
   3   7   6        0.08        0.00      0.86 o
   4   7   6       10.98       13.67      1.42 o
   5   7   6        5.27        7.27      1.42 o
 -11   8   6        8.15        8.03      1.65 o
 -10   8   6        6.01        5.43      1.65 o
  -9   8   6        3.03        2.36      1.42 o
  -8   8   6        6.02        6.37      0.76 o
  -7   8   6        7.46        7.06      0.82 o
  -6   8   6       17.97       13.35      1.41 o
  -5   8   6        1.52        0.12      0.61 o
  -4   8   6       83.02       77.83      2.08 o
  -3   8   6        7.43        8.55      1.00 o
  -2   8   6       55.97       62.18      1.96 o
  -1   8   6       53.74       49.18      2.51 o
   0   8   6        0.04        0.42      1.08 o
   1   8   6        1.26        0.22      1.08 o
   2   8   6       13.39       12.43      1.45 o
   3   8   6       11.68       10.73      1.53 o
   4   8   6       12.18       16.02      1.89 o
 -10   9   6        0.40       -1.18      1.42 o
  -9   9   6        0.06       -0.47      1.42 o
  -8   9   6        0.43       -0.71      1.42 o
  -7   9   6        0.22       -0.71      0.96 o
  -6   9   6        0.48        0.07      0.57 o
  -5   9   6       12.20       11.75      1.01 o
  -4   9   6       60.01       62.67      1.99 o
  -3   9   6        1.11        1.19      0.79 o
  -2   9   6       27.50       25.28      2.13 o
  -1   9   6        0.01       -0.94      1.00 o
   0   9   6        0.66        0.49      1.30 o
   1   9   6        7.95       14.58      2.72 o
   2   9   6        5.68        5.86      1.58 o
   3   9   6        0.74       -0.49      1.31 o
  -9  10   6        3.24        0.94      1.89 o
  -8  10   6       21.25       22.44      3.07 o
  -7  10   6       12.30       13.70      2.60 o
  -6  10   6       10.24       13.60      1.07 o
  -5  10   6        0.76        0.41      1.02 o
  -4  10   6        0.02        0.63      0.78 o
  -3  10   6        6.43        3.42      1.65 o
  -2  10   6       10.36       10.50      1.67 o
  -1  10   6       27.09       29.38      2.42 o
   0  10   6        1.37        0.85      1.42 o
   1  10   6        4.75        3.46      1.48 o
  -8  11   6        1.03        0.94      1.89 o
  -7  11   6        6.20        9.21      2.60 o
  -6  11   6        5.19        2.18      1.03 o
  -5  11   6        1.63        1.07      0.86 o
  -4  11   6        5.01       10.82      1.65 o
  -3  11   6        0.51        0.17      1.30 o
  -2  11   6        1.95        4.09      1.48 o
  -1  11   6        5.56       10.43      1.84 o
   2 -13   7        0.01        0.12      1.34 o
   3 -13   7        4.25        5.98      1.65 o
   4 -13   7        2.13        2.44      1.48 o
   5 -13   7        0.48        3.78      2.36 o
  -1 -12   7        0.02        0.74      1.14 o
   0 -12   7       13.98       14.22      1.66 o
   1 -12   7        7.47        8.24      1.44 o
   2 -12   7        1.77        0.58      1.07 o
   3 -12   7        0.08        1.44      1.07 o
   4 -12   7        0.05        1.35      1.24 o
   5 -12   7       41.88       49.10      2.72 o
   6 -12   7        5.61        6.13      1.35 o
   7 -12   7        0.06       -1.65      1.89 o
  -3 -11   7        9.83       11.48      1.34 o
  -2 -11   7        0.62        0.83      1.05 o
  -1 -11   7       14.08       17.29      1.67 o
   0 -11   7       10.88       11.58      1.45 o
   1 -11   7       10.42       11.53      1.44 o
   2 -11   7        0.03        0.42      0.99 o
   3 -11   7        9.55       10.18      1.40 o
   4 -11   7        4.52        4.90      1.00 o
   5 -11   7       53.34       56.11      3.64 o
   6 -11   7        3.01        3.40      1.18 o
   7 -11   7        1.96        0.40      1.41 o
   8 -11   7        8.45        9.41      1.98 o
  -4 -10   7        0.32       -0.03      0.95 o
  -3 -10   7        0.48       -0.77      0.82 o
  -2 -10   7       12.94       14.00      1.16 o
  -1 -10   7        9.30        8.89      1.00 o
   0 -10   7       82.11       78.47      2.28 o
   1 -10   7        0.98        0.16      0.95 o
   2 -10   7        0.26       -0.06      0.90 o
   3 -10   7       11.91       13.67      1.08 o
   4 -10   7       19.66       21.13      1.38 o
   5 -10   7        0.35       -0.17      0.65 o
   6 -10   7        7.41        6.83      1.05 o
   7 -10   7        4.47        2.39      1.39 o
   8 -10   7        0.73        1.61      1.39 o
   9 -10   7        0.00       -0.76      1.39 o
  -5  -9   7       22.90       30.54      3.07 o
  -4  -9   7        2.57        1.79      0.95 o
  -3  -9   7        4.51        3.17      0.95 o
  -2  -9   7       17.44       21.02      1.49 o
  -1  -9   7       38.96       38.28      1.75 o
   0  -9   7        1.35        0.61      0.71 o
   1  -9   7        7.71        4.49      0.99 o
   2  -9   7       13.03       13.32      0.93 o
   3  -9   7        2.55        2.90      0.76 o
   4  -9   7        5.67        4.07      0.78 o
   5  -9   7        3.85        3.17      0.74 o
   6  -9   7        2.53        1.66      0.74 o
   7  -9   7        1.82        2.35      1.31 o
   8  -9   7       15.86       19.19      2.27 o
   9  -9   7        1.35        0.70      1.39 o
  -6  -8   7        2.48        3.07      1.58 o
  -5  -8   7        4.14        6.92      1.67 o
  -4  -8   7       31.05       33.72      1.77 o
  -3  -8   7      182.54      189.64      6.06 o
  -2  -8   7       56.55       58.25      1.75 o
  -1  -8   7        0.20       -0.61      0.61 o
   0  -8   7        2.15       -0.64      0.64 o
   1  -8   7        6.42        4.16      0.81 o
   2  -8   7        6.44        4.66      0.63 o
   3  -8   7       15.44       11.86      0.87 o
   4  -8   7        4.03        3.84      0.77 o
   5  -8   7        3.43        4.26      0.79 o
   6  -8   7        5.73        6.63      0.82 o
   7  -8   7        9.26       10.65      1.35 o
   8  -8   7        0.48        0.53      2.36 o
   9  -8   7       29.53       36.97      2.88 o
  10  -8   7        0.33        1.99      1.61 o
  -7  -7   7        0.16        1.39      1.54 o
  -6  -7   7       81.45       86.69      4.96 o
  -5  -7   7      198.48      185.02      5.67 o
  -4  -7   7       60.27       69.60      2.43 o
  -3  -7   7       45.32       37.61      1.74 o
  -2  -7   7        1.29       -0.30      0.62 o
  -1  -7   7       43.65       45.65      1.45 o
   0  -7   7        0.83       -0.27      0.35 o
   1  -7   7       25.98       27.48      0.97 o
   2  -7   7        0.52       -0.41      0.41 o
   3  -7   7       21.01       24.22      1.05 o
   4  -7   7        5.14        5.78      0.90 o
   5  -7   7       95.88       98.15      1.93 o
   6  -7   7        5.59        8.74      1.89 o
   7  -7   7       95.72       94.95      4.96 o
   8  -7   7       58.74       68.35      3.35 o
   9  -7   7       28.30       28.57      2.53 o
  10  -7   7       11.79        9.51      2.13 o
  -8  -6   7       32.33       29.08      4.25 o
  -7  -6   7        7.56        7.29      1.65 o
  -6  -6   7       31.16       29.22      2.42 o
  -5  -6   7       95.41       97.64      3.92 o
  -4  -6   7        0.36       -0.55      0.55 o
  -3  -6   7      153.02      145.24      2.54 o
  -2  -6   7        3.52        3.48      0.55 o
  -1  -6   7       12.04       14.19      0.51 o
   0  -6   7        0.42       -0.33      0.33 o
   1  -6   7       12.70       11.56      0.64 o
   2  -6   7        0.65       -0.24      0.36 o
   3  -6   7       13.21       11.35      0.64 o
   4  -6   7       15.09       15.21      1.02 o
   5  -6   7      101.28      105.75      5.14 o
   6  -6   7        6.82        8.74      1.65 o
   7  -6   7        2.95        3.07      1.42 o
   8  -6   7       22.64       28.58      2.83 o
   9  -6   7        0.53        1.42      1.42 o
  10  -6   7       14.52       18.52      2.83 o
  -9  -5   7        0.08       -0.21      2.72 o
  -8  -5   7       24.14       21.98      3.07 o
  -7  -5   7        2.40        0.24      1.24 o
  -6  -5   7       68.59       74.81      2.14 o
  -5  -5   7      118.51      123.19      4.72 o
  -4  -5   7       40.63       36.58      1.00 o
  -3  -5   7        7.73        7.44      0.55 o
  -2  -5   7       11.12       12.25      0.60 o
  -1  -5   7       85.94       88.23      1.13 o
   0  -5   7      179.96      187.67      2.21 o
   1  -5   7       10.85       14.99      0.66 o
   2  -5   7       25.25       26.60      0.78 o
   3  -5   7       39.22       39.61      1.46 o
   4  -5   7       21.15       18.93      1.98 o
   5  -5   7      158.71      165.93      2.66 o
   6  -5   7       42.35       39.68      3.07 o
   7  -5   7        7.07        7.09      1.65 o
   8  -5   7        0.08        1.18      1.42 o
   9  -5   7       39.53       39.92      3.31 o
  10  -5   7        2.27        0.63      2.01 o
  -9  -4   7       16.57       14.92      1.92 o
  -8  -4   7       41.29       36.07      2.44 o
  -7  -4   7        5.36        5.71      0.77 o
  -6  -4   7      129.96      128.79      5.19 o
  -5  -4   7       42.60       39.96      2.10 o
  -4  -4   7       61.19       68.13      1.54 o
  -3  -4   7        5.18        4.77      0.34 o
  -2  -4   7       44.93       58.84      1.06 o
  -1  -4   7       13.87       19.38      0.56 o
   0  -4   7      569.40      570.98      5.34 o
   1  -4   7       86.90       83.77      1.27 o
   2  -4   7      103.24      103.30      1.64 o
   3  -4   7       57.14       47.78      1.63 o
   4  -4   7       45.08       45.25      1.07 o
   5  -4   7       62.35       61.38      1.56 o
   6  -4   7      194.59      200.06      7.32 o
   7  -4   7        0.01       -0.71      1.18 o
   8  -4   7        0.12        0.00      1.18 o
   9  -4   7        1.35        0.71      1.42 o
  10  -4   7        5.63        6.38      1.89 o
 -10  -3   7        0.04        0.71      1.18 o
  -9  -3   7       27.31       23.24      2.04 o
  -8  -3   7       26.59       29.66      2.04 o
  -7  -3   7       52.36       57.21      1.57 o
  -6  -3   7        5.30        5.26      0.51 o
  -5  -3   7      161.92      168.67      2.02 o
  -4  -3   7       17.02       16.58      0.58 o
  -3  -3   7      674.14      699.87      5.71 o
  -2  -3   7       87.64       96.82      1.08 o
  -1  -3   7      261.51      249.07      2.95 o
   0  -3   7      624.46      641.31      5.81 o
   1  -3   7      210.57      176.13      2.29 o
   2  -3   7     2425.95     2435.22     26.27 o
   3  -3   7        7.90        5.51      0.55 o
   4  -3   7      417.50      440.74      4.97 o
   5  -3   7      232.62      249.17      3.31 o
   6  -3   7        5.84        4.49      1.42 o
   7  -3   7        1.89        3.31      1.42 o
   8  -3   7       12.22       12.05      1.89 o
   9  -3   7       23.26       23.62      2.60 o
  10  -3   7        0.01       -1.18      1.42 o
 -10  -2   7        8.83        8.48      1.39 o
  -9  -2   7        1.07        1.00      1.30 o
  -8  -2   7       28.95       31.64      2.04 o
  -7  -2   7       11.71        8.28      1.54 o
  -6  -2   7       12.80       11.16      0.99 o
  -5  -2   7      225.26      231.14      2.32 o
  -4  -2   7        0.48       -0.20      0.27 o
  -3  -2   7       13.13       10.46      0.37 o
  -2  -2   7      233.20      235.63      2.78 o
  -1  -2   7      184.20      188.70      2.53 o
   0  -2   7      862.09      857.90      8.77 o
   1  -2   7     1692.69     1780.07     17.64 o
   2  -2   7      468.21      474.63      5.15 o
   3  -2   7       86.49       95.95      1.37 o
   4  -2   7      127.73      134.86      2.09 o
   5  -2   7       27.15       25.15      0.75 o
   6  -2   7        2.81        3.07      1.18 o
   7  -2   7        0.35        0.71      1.18 o
   8  -2   7       14.54       17.24      2.36 o
   9  -2   7        2.31        3.07      1.65 o
  10  -2   7        1.56        1.42      1.65 o
 -11  -1   7        1.37        2.60      1.42 o
 -10  -1   7        0.08        0.94      1.18 o
  -9  -1   7       22.37       25.59      1.89 o
  -8  -1   7       36.82       37.06      1.92 o
  -7  -1   7       92.62       82.63      2.72 o
  -6  -1   7       43.95       50.11      1.83 o
  -5  -1   7       57.92       47.86      0.74 o
  -4  -1   7        3.11        3.86      0.32 o
  -3  -1   7       31.76       31.38      0.57 o
  -2  -1   7       31.75       31.71      0.50 o
  -1  -1   7        0.80        0.30      0.24 o
   0  -1   7        0.38        0.67      0.41 o
   1  -1   7      897.11      939.27      9.57 o
   2  -1   7       17.16       16.60      0.62 o
   3  -1   7      236.36      253.75      2.92 o
   4  -1   7        3.61        2.46      0.35 o
   5  -1   7       10.15       11.25      1.15 o
   6  -1   7       12.12       14.44      1.13 o
   7  -1   7        0.13        0.71      0.74 o
   8  -1   7       22.93       24.09      2.60 o
   9  -1   7        1.27        1.18      1.42 o
 -11   0   7        0.02        0.71      1.18 o
 -10   0   7       20.11       18.19      1.89 o
  -9   0   7        6.15        5.37      2.01 o
  -8   0   7        0.93        1.65      0.79 o
  -7   0   7        0.16        0.34      0.53 o
  -6   0   7       29.18       30.42      1.24 o
  -5   0   7        2.74        1.30      0.35 o
  -4   0   7      310.27      309.06      3.50 o
  -3   0   7      251.16      299.25      2.91 o
  -2   0   7      174.02      152.95      1.65 o
  -1   0   7     1794.03     1838.17     18.22 o
   0   0   7     2939.92     3134.16     30.81 o
   1   0   7       97.19      125.38      1.95 o
   2   0   7      275.71      262.61      3.12 o
   3   0   7       31.63       33.29      0.79 o
   4   0   7        0.00       -0.06      0.31 o
   5   0   7       90.53       84.48      2.01 o
   6   0   7        8.79        7.86      1.00 o
   7   0   7       41.30       45.11      3.31 o
   8   0   7       72.98       75.11      4.49 o
   9   0   7        7.36        6.85      2.13 o
 -11   1   7        1.13        0.94      0.94 o
 -10   1   7       37.89       37.32      2.36 o
  -9   1   7       58.81       57.39      2.83 o
  -8   1   7        0.01        0.66      0.58 o
  -7   1   7       25.20       30.87      1.54 o
  -6   1   7      123.00      117.98      2.50 o
  -5   1   7       21.50       25.69      0.78 o
  -4   1   7      145.93      182.05      2.49 o
  -3   1   7      638.97      628.61      6.67 o
  -2   1   7      378.70      399.95      3.78 o
  -1   1   7      480.35      485.66      5.21 o
   0   1   7      558.25      584.32      6.22 o
   1   1   7       14.33       21.68      0.70 o
   2   1   7      132.67      130.03      2.09 o
   3   1   7      101.49      105.11      2.16 o
   4   1   7       23.09       23.81      0.85 o
   5   1   7       13.94       17.19      0.69 o
   6   1   7      197.80      212.81      8.27 o
   7   1   7        1.22        3.07      1.65 o
   8   1   7        0.00       -1.42      1.42 o
   9   1   7        1.11        2.83      1.89 o
 -11   2   7       21.23       22.67      1.89 o
 -10   2   7       20.92       24.09      1.89 o
  -9   2   7        9.47       10.86      1.42 o
  -8   2   7      311.62      333.71     18.07 o
  -7   2   7        6.23        5.91      0.72 o
  -6   2   7        7.18        6.77      0.71 o
  -5   2   7        5.19        4.36      0.34 o
  -4   2   7      353.85      397.03      4.84 o
  -3   2   7      107.06      114.05      1.46 o
  -2   2   7      249.71      290.51      3.28 o
  -1   2   7       82.72       72.60      1.20 o
   0   2   7       24.80       25.75      0.72 o
   1   2   7      235.68      270.38      3.23 o
   2   2   7      274.34      298.48      4.00 o
   3   2   7      170.74      181.90      3.31 o
   4   2   7       16.47       16.21      0.77 o
   5   2   7       13.02       11.99      0.73 o
   6   2   7        0.04        0.71      1.65 o
   7   2   7       15.83       15.12      2.60 o
   8   2   7        6.98        7.09      2.13 o
 -11   3   7        4.41        3.07      0.94 o
 -10   3   7        0.00        1.18      0.94 o
  -9   3   7       91.76       88.81      3.54 o
  -8   3   7       97.03       93.53      3.78 o
  -7   3   7       91.19       89.28      2.08 o
  -6   3   7        8.30        8.60      0.63 o
  -5   3   7      342.18      340.99      4.23 o
  -4   3   7        0.94       -0.24      0.24 o
  -3   3   7       11.23        4.92      0.51 o
  -2   3   7       69.40       79.02      1.23 o
  -1   3   7       79.42       76.58      2.79 o
   0   3   7       10.79       13.91      0.62 o
   1   3   7      632.09      628.66      6.80 o
   2   3   7       42.28       48.60      1.24 o
   3   3   7        0.75        1.33      0.76 o
   4   3   7      183.74      188.93      3.85 o
   5   3   7       35.41       33.61      1.30 o
   6   3   7        3.57        2.83      1.89 o
   7   3   7        0.77       -1.42      1.42 o
   8   3   7        3.13        3.31      2.13 o
 -12   4   7        0.26        0.47      0.94 o
 -11   4   7        0.70       -0.94      0.94 o
 -10   4   7       41.84       42.75      2.60 o
  -9   4   7      111.14      113.37      4.49 o
  -8   4   7        7.62        7.79      1.42 o
  -7   4   7       14.08       12.28      1.65 o
  -6   4   7       48.77       45.05      0.99 o
  -5   4   7      144.04      149.60      2.32 o
  -4   4   7       40.63       47.54      0.89 o
  -3   4   7       21.30       21.01      0.98 o
  -2   4   7        0.08        0.08      0.29 o
  -1   4   7       31.72       27.41      0.90 o
   0   4   7        3.55        2.48      0.38 o
   1   4   7      467.42      453.99      5.29 o
   2   4   7      205.41      216.59      4.44 o
   3   4   7      302.08      301.36      5.69 o
   4   4   7       22.16       20.82      2.01 o
   5   4   7        1.05       -0.07      0.63 o
   6   4   7        1.20        0.47      1.65 o
   7   4   7        0.03        1.42      1.89 o
 -11   5   7       17.53       16.06      1.89 o
 -10   5   7       51.59       57.16      3.07 o
  -9   5   7        0.01       -0.24      0.94 o
  -8   5   7      156.18      145.97      5.43 o
  -7   5   7       34.54       30.24      0.92 o
  -6   5   7       10.13        7.84      0.68 o
  -5   5   7        3.30        3.69      0.49 o
  -4   5   7       66.54       65.32      1.42 o
  -3   5   7        1.92        2.89      0.45 o
  -2   5   7      201.98      210.68      2.74 o
  -1   5   7       31.38       29.28      0.92 o
   0   5   7       14.61       14.01      1.16 o
   1   5   7       95.45       89.00      2.08 o
   2   5   7       24.40       25.56      1.64 o
   3   5   7        5.98        7.90      1.19 o
   4   5   7        1.88        3.59      0.97 o
   5   5   7        0.35        0.89      1.35 o
   6   5   7        4.69        4.72      2.13 o
 -11   6   7        0.31       -0.94      1.18 o
 -10   6   7        2.43        3.07      1.42 o
  -9   6   7        3.80        3.54      1.42 o
  -8   6   7       77.49       80.18      3.19 o
  -7   6   7        3.12        3.24      0.53 o
  -6   6   7       16.34       16.76      0.94 o
  -5   6   7       11.10       12.84      0.66 o
  -4   6   7       81.37       86.76      1.67 o
  -3   6   7       13.31       13.88      0.87 o
  -2   6   7      300.33      308.10      7.88 o
  -1   6   7      152.20      148.83      3.12 o
   0   6   7      134.64      141.61      3.08 o
   1   6   7      676.53      678.43     11.07 o
   2   6   7       23.33       29.09      1.76 o
   3   6   7       12.54       12.75      1.39 o
   4   6   7        3.70        4.50      1.28 o
   5   6   7        0.35       -0.13      0.83 o
 -11   7   7        2.68        2.36      1.42 o
 -10   7   7        4.90        5.20      1.42 o
  -9   7   7        1.36        2.60      1.42 o
  -8   7   7       18.94       15.63      0.83 o
  -7   7   7       47.00       44.36      1.55 o
  -6   7   7        5.90        5.65      0.73 o
  -5   7   7       33.21       35.05      2.00 o
  -4   7   7      130.12      139.31      3.03 o
  -3   7   7      180.78      178.52      3.43 o
  -2   7   7      293.94      293.98      4.85 o
  -1   7   7      193.43      198.31      6.48 o
   0   7   7       64.47       54.82      3.54 o
   1   7   7       85.23       75.28      2.62 o
   2   7   7       15.07       16.97      1.53 o
   3   7   7        9.73        9.53      1.63 o
   4   7   7        1.16        1.78      1.00 o
 -11   8   7        0.08        1.89      1.42 o
 -10   8   7        4.60        6.61      1.65 o
  -9   8   7       15.03       12.05      2.13 o
  -8   8   7        0.30        1.55      0.83 o
  -7   8   7       67.07       74.34      2.72 o
  -6   8   7        4.84        4.07      2.13 o
  -5   8   7      107.94      103.38      2.37 o
  -4   8   7      102.70      102.75      2.46 o
  -3   8   7        0.62        1.61      0.79 o
  -2   8   7        0.63        0.23      1.13 o
  -1   8   7        2.70        1.20      1.30 o
   0   8   7        6.46        5.20      1.34 o
   1   8   7       10.61       12.58      1.75 o
   2   8   7        0.00        1.43      1.24 o
   3   8   7        5.87        5.89      1.54 o
 -10   9   7        5.52        7.32      1.89 o
  -9   9   7        0.40        0.24      1.42 o
  -8   9   7        1.39        0.47      1.65 o
  -7   9   7       14.96       10.86      2.36 o
  -6   9   7        3.13        3.22      0.73 o
  -5   9   7       44.36       43.35      1.78 o
  -4   9   7       24.50       22.71      1.39 o
  -3   9   7       12.18       14.06      1.26 o
  -2   9   7        4.88        5.18      1.31 o
  -1   9   7        1.23        1.42      1.17 o
   0   9   7        0.26        0.25      1.54 o
   1   9   7        3.01        3.70      1.77 o
   2   9   7        0.05        0.61      1.41 o
  -9  10   7        4.21        6.14      2.13 o
  -8  10   7        1.20        0.47      1.89 o
  -7  10   7        5.53        4.72      2.13 o
  -6  10   7        9.48       10.32      1.54 o
  -5  10   7       10.62       12.76      1.17 o
  -4  10   7       20.83       18.20      1.39 o
  -3  10   7        0.18       -0.94      1.13 o
  -2  10   7        0.44        0.46      2.01 o
  -1  10   7        0.12        0.03      1.24 o
   0  10   7        0.28       -0.72      2.95 o
  -7  11   7       10.17       14.88      2.83 o
  -6  11   7        0.01        0.24      1.00 o
  -5  11   7        1.81        1.55      1.03 o
  -4  11   7        0.18        0.94      1.18 o
  -3  11   7        0.29        0.66      1.24 o
  -2  11   7        7.35        7.38      1.65 o
   0 -12   8        0.22        1.46      1.17 o
   1 -12   8        1.79        0.16      1.09 o
   2 -12   8       14.46       16.57      1.71 o
   3 -12   8        0.03       -0.27      1.04 o
   4 -12   8       11.62       15.54      1.92 o
   5 -12   8       34.51       39.51      2.29 o
   6 -12   8        2.91        2.86      1.30 o
  -2 -11   8        4.33        4.92      1.28 o
  -1 -11   8        0.06        0.18      1.31 o
   0 -11   8       29.00       29.15      2.01 o
   1 -11   8        4.46        3.80      1.50 o
   2 -11   8        2.44        2.73      1.13 o
   3 -11   8       11.15        8.87      1.36 o
   4 -11   8        3.82        6.35      1.09 o
   5 -11   8       10.54       11.68      1.42 o
   6 -11   8        0.47        2.74      1.18 o
   7 -11   8        1.01        1.94      1.48 o
   8 -11   8        2.02        0.99      1.53 o
  -4 -10   8        2.43        4.72      1.12 o
  -3 -10   8        2.49        1.42      0.95 o
  -2 -10   8        1.66        1.34      0.82 o
  -1 -10   8        1.43        1.01      0.78 o
   0 -10   8        0.61        0.52      0.84 o
   1 -10   8       16.50       15.37      1.29 o
   2 -10   8        2.66        1.39      0.84 o
   3 -10   8       72.14       73.77      3.78 o
   4 -10   8        2.74        2.36      0.90 o
   5 -10   8        4.96        6.07      0.89 o
   6 -10   8        1.95        0.64      0.91 o
   7 -10   8        0.47       -0.36      1.35 o
   8 -10   8        1.51       -1.35      1.35 o
  -5  -9   8        0.28        0.32      1.58 o
  -4  -9   8        4.79        4.63      1.08 o
  -3  -9   8       19.24       17.60      1.38 o
  -2  -9   8       49.12       47.60      1.73 o
  -1  -9   8       15.42       12.10      1.06 o
   0  -9   8        9.77        7.67      0.94 o
   1  -9   8       14.81       10.86      1.08 o
   2  -9   8        0.31        1.17      0.71 o
   3  -9   8        2.12        1.22      0.60 o
   4  -9   8        3.18        2.21      0.73 o
   5  -9   8       13.21       15.37      1.27 o
   6  -9   8        3.10        4.95      0.85 o
   7  -9   8       16.66       20.19      2.21 o
   8  -9   8        0.30       -0.06      1.22 o
   9  -9   8        8.67       11.30      4.49 o
  -6  -8   8        1.49       -0.71      1.34 o
  -5  -8   8        2.01       -0.12      1.34 o
  -4  -8   8       65.80       64.14      2.28 o
  -3  -8   8        0.43       -0.76      0.76 o
  -2  -8   8        6.32        4.67      0.85 o
  -1  -8   8        1.00        0.27      0.65 o
   0  -8   8       16.13       13.93      1.16 o
   1  -8   8        0.59        0.36      0.54 o
   2  -8   8      145.59      146.21      3.00 o
   3  -8   8        0.31        0.27      0.56 o
   4  -8   8        1.91        0.74      0.61 o
   5  -8   8       14.57       13.76      1.05 o
   6  -8   8       23.08       21.92      2.44 o
   7  -8   8        3.06        2.13      1.17 o
   8  -8   8       20.54       22.47      2.44 o
   9  -8   8       23.20       25.74      2.66 o
  -7  -7   8       16.89       19.44      2.32 o
  -6  -7   8       48.74       49.63      3.23 o
  -5  -7   8       50.20       49.96      5.43 o
  -4  -7   8        6.15        6.51      0.88 o
  -3  -7   8        9.80        5.46      0.90 o
  -2  -7   8        0.30       -0.49      0.49 o
  -1  -7   8       46.22       36.21      1.38 o
   0  -7   8       10.17        7.10      0.49 o
   1  -7   8        0.77        0.53      0.50 o
   2  -7   8       64.03       68.31      1.53 o
   3  -7   8        0.07       -0.34      0.48 o
   4  -7   8       40.86       40.39      1.20 o
   5  -7   8       34.00       37.34      1.49 o
   6  -7   8        1.38        2.51      0.63 o
   7  -7   8        3.20        1.18      1.42 o
   8  -7   8        1.91        0.24      1.42 o
   9  -7   8       61.85       78.27      3.84 o
  10  -7   8        1.81        3.44      1.64 o
  -8  -6   8        0.01       -0.50      1.35 o
  -7  -6   8       27.57       25.90      2.49 o
  -6  -6   8      132.81      133.77     10.75 o
  -5  -6   8        2.18        2.23      2.01 o
  -4  -6   8        7.66        6.21      0.82 o
  -3  -6   8        0.95       -0.55      0.55 o
  -2  -6   8       16.83       17.65      1.00 o
  -1  -6   8       44.85       46.26      1.04 o
   0  -6   8        0.33       -0.19      0.36 o
   1  -6   8       24.74       24.45      0.88 o
   2  -6   8        0.45        0.43      0.38 o
   3  -6   8       96.92       93.75      1.71 o
   4  -6   8       36.06       36.10      1.53 o
   5  -6   8      198.59      207.25      4.40 o
   6  -6   8       29.53       27.40      2.83 o
   7  -6   8        9.43       12.99      2.13 o
   8  -6   8       38.23       45.11      3.31 o
   9  -6   8       20.31       20.55      2.83 o
  10  -6   8        7.32       10.63      2.00 o
  -9  -5   8       33.52       35.52      4.13 o
  -8  -5   8       15.28       13.08      1.87 o
  -7  -5   8      103.39      105.08      4.07 o
  -6  -5   8       20.13       23.16      2.95 o
  -5  -5   8       46.79       43.48      2.72 o
  -4  -5   8        0.63        0.29      0.47 o
  -3  -5   8       25.26       25.04      0.93 o
  -2  -5   8        4.67        4.92      0.48 o
  -1  -5   8       12.58       12.44      0.51 o
   0  -5   8       29.97       32.16      0.83 o
   1  -5   8       87.47       85.91      1.63 o
   2  -5   8       53.24       47.23      1.02 o
   3  -5   8       17.41       17.32      0.85 o
   4  -5   8       31.59       35.21      1.50 o
   5  -5   8       66.16       63.62      2.52 o
   6  -5   8       99.97       98.96      4.72 o
   7  -5   8        0.79        0.47      1.18 o
   8  -5   8       12.94       12.75      2.36 o
   9  -5   8       26.31       32.83      3.31 o
  10  -5   8       22.35       26.69      3.07 o
  -9  -4   8       22.09       30.47      4.02 o
  -8  -4   8       30.17       27.60      2.27 o
  -7  -4   8        2.68        2.21      0.75 o
  -6  -4   8        8.40        8.54      1.41 o
  -5  -4   8        0.16       -0.22      0.63 o
  -4  -4   8        1.70        0.85      0.31 o
  -3  -4   8       43.34       46.57      1.03 o
  -2  -4   8       37.71       41.73      1.11 o
  -1  -4   8       14.55       18.04      0.83 o
   0  -4   8       20.49       22.95      0.71 o
   1  -4   8       30.96       28.52      0.79 o
   2  -4   8      297.08      273.12      3.40 o
   3  -4   8       44.14       39.46      1.14 o
   4  -4   8      544.40      566.83      7.44 o
   5  -4   8        2.85        3.46      0.68 o
   6  -4   8       19.09       17.71      2.13 o
   7  -4   8        5.79        4.96      1.42 o
   8  -4   8        0.84        1.18      1.42 o
   9  -4   8        2.75        2.60      1.65 o
  10  -4   8        0.30        0.00      1.65 o
 -10  -3   8        0.49       -1.22      1.22 o
  -9  -3   8        2.03        2.73      1.31 o
  -8  -3   8        6.08        2.65      1.18 o
  -7  -3   8        7.53        5.37      0.61 o
  -6  -3   8        9.03       11.29      1.41 o
  -5  -3   8        3.71        3.60      0.57 o
  -4  -3   8       24.99       27.08      0.84 o
  -3  -3   8      101.28      106.48      1.35 o
  -2  -3   8       62.35       56.01      0.92 o
  -1  -3   8       58.58       53.83      0.94 o
   0  -3   8     1532.62     1461.91     13.56 o
   1  -3   8      450.08      423.43      4.75 o
   2  -3   8      250.52      249.66      3.09 o
   3  -3   8       15.64       24.21      1.06 o
   4  -3   8      329.36      338.99      5.83 o
   5  -3   8        2.74        3.07      0.48 o
   6  -3   8      161.39      148.80      6.14 o
   7  -3   8       55.41       49.84      3.31 o
   8  -3   8        1.12       -1.18      1.18 o
   9  -3   8       21.45       26.45      2.83 o
  10  -3   8        0.97       -0.71      1.42 o
 -10  -2   8        3.45        3.16      1.22 o
  -9  -2   8        0.76       -0.96      0.96 o
  -8  -2   8        2.19        2.03      1.08 o
  -7  -2   8        3.50        3.04      0.32 o
  -6  -2   8        0.11        0.54      0.36 o
  -5  -2   8       15.28       20.06      0.80 o
  -4  -2   8       24.10       29.42      0.76 o
  -3  -2   8        5.81        0.55      0.23 o
  -2  -2   8        7.27        8.32      0.31 o
  -1  -2   8      905.03      866.99      7.67 o
   0  -2   8     1329.14     1418.95     14.19 o
   1  -2   8        0.10        0.24      0.33 o
   2  -2   8      561.51      583.71      6.26 o
   3  -2   8       41.81       49.05      1.26 o
   4  -2   8        0.48       -0.37      0.37 o
   5  -2   8       12.69       12.12      0.63 o
   6  -2   8       12.17       10.38      1.18 o
   7  -2   8        3.66        2.13      1.42 o
   8  -2   8        0.35        1.18      1.42 o
   9  -2   8       18.28       24.33      2.83 o
 -11  -1   8        1.36        2.13      1.42 o
 -10  -1   8        4.88        3.78      1.42 o
  -9  -1   8       11.22       10.32      1.35 o
  -8  -1   8        3.47        4.93      1.13 o
  -7  -1   8       82.66       82.05      4.13 o
  -6  -1   8      154.63      145.22      2.27 o
  -5  -1   8      343.74      367.17      4.16 o
  -4  -1   8       57.87       58.26      1.25 o
  -3  -1   8       65.84       72.52      1.06 o
  -2  -1   8       11.22       15.36      0.50 o
  -1  -1   8       37.90       42.50      0.90 o
   0  -1   8       20.79       21.87      0.86 o
   1  -1   8       16.83       21.27      0.88 o
   2  -1   8       28.20       28.21      0.95 o
   3  -1   8      113.18      111.25      1.71 o
   4  -1   8        0.02       -0.32      0.37 o
   5  -1   8        0.27        0.80      0.39 o
   6  -1   8        7.34       10.78      1.30 o
   7  -1   8       29.65       34.01      2.83 o
   8  -1   8        1.97        3.07      1.65 o
   9  -1   8       26.27       29.76      3.31 o
 -11   0   8        0.19        1.42      1.18 o
 -10   0   8        3.92        5.90      1.42 o
  -9   0   8       22.41       22.43      2.24 o
  -8   0   8       75.56       78.98      3.66 o
  -7   0   8       32.35       31.85      1.81 o
  -6   0   8      116.63      114.17      3.34 o
  -5   0   8      100.00       89.96      1.38 o
  -4   0   8        0.03       -0.27      0.27 o
  -3   0   8       71.62       83.80      1.25 o
  -2   0   8       68.56       70.90      1.12 o
  -1   0   8       26.88       36.51      0.78 o
   0   0   8      179.40      201.30      2.53 o
   1   0   8      106.42      101.90      2.02 o
   2   0   8        1.56        0.49      0.33 o
   3   0   8       28.14       28.80      1.65 o
   4   0   8        2.27        1.46      0.39 o
   5   0   8        2.04        1.82      0.56 o
   6   0   8      108.57      103.92      5.20 o
   7   0   8        6.08        5.20      1.89 o
   8   0   8        0.06       -1.42      1.42 o
   9   0   8        7.40        9.45      2.36 o
 -11   1   8        2.97        1.89      1.18 o
 -10   1   8        9.68       11.10      1.65 o
  -9   1   8        3.06        4.72      1.18 o
  -8   1   8       97.39       89.56      5.31 o
  -7   1   8        0.00        0.60      0.74 o
  -6   1   8      290.43      281.19      3.55 o
  -5   1   8        1.90        2.50      0.31 o
  -4   1   8      140.93      134.81      2.07 o
  -3   1   8      260.61      278.83      3.01 o
  -2   1   8       29.60       23.12      0.95 o
  -1   1   8       25.17       19.70      0.65 o
   0   1   8       16.79       19.08      0.66 o
   1   1   8      159.92      142.85      1.99 o
   2   1   8      383.26      374.51      4.82 o
   3   1   8        6.37        6.64      0.65 o
   4   1   8       83.01       86.79      1.98 o
   5   1   8      179.43      193.24      3.08 o
   6   1   8      379.29      372.48     12.75 o
   7   1   8      117.27      112.66      5.90 o
   8   1   8       12.48       11.57      2.36 o
 -11   2   8       18.02       17.01      1.65 o
 -10   2   8       60.46       68.73      3.31 o
  -9   2   8        1.39        1.65      0.94 o
  -8   2   8      163.03      163.21      5.67 o
  -7   2   8       43.36       47.26      1.92 o
  -6   2   8      451.13      477.73      5.68 o
  -5   2   8       37.90       39.45      0.92 o
  -4   2   8      323.82      317.71      3.51 o
  -3   2   8      472.78      500.11      5.40 o
  -2   2   8        2.76        3.66      0.32 o
  -1   2   8      106.21      116.95      1.68 o
   0   2   8      319.99      304.08      3.61 o
   1   2   8      293.51      310.95      3.70 o
   2   2   8        1.46        2.20      0.46 o
   3   2   8      311.79      317.38      5.74 o
   4   2   8      156.78      161.76      2.92 o
   5   2   8        1.56        1.90      0.67 o
   6   2   8       48.84       48.42      3.78 o
   7   2   8        2.23        0.24      1.65 o
   8   2   8        3.56        7.79      2.36 o
 -11   3   8        2.87        3.07      1.18 o
 -10   3   8       35.28       35.90      2.36 o
  -9   3   8        0.27        0.24      0.94 o
  -8   3   8       85.75       93.53      4.02 o
  -7   3   8        3.93        2.72      0.44 o
  -6   3   8       73.32       75.57      1.40 o
  -5   3   8      118.64      115.83      2.28 o
  -4   3   8      106.76      101.44      1.49 o
  -3   3   8      200.31      201.39      2.76 o
  -2   3   8       66.24       61.61      1.12 o
  -1   3   8      167.97      161.15      2.47 o
   0   3   8       25.79       29.54      0.85 o
   1   3   8      103.57      103.89      1.95 o
   2   3   8        8.19        9.08      1.04 o
   3   3   8        3.24        3.68      0.94 o
   4   3   8        4.16        3.02      0.78 o
   5   3   8       49.97       52.78      1.65 o
   6   3   8        0.47        0.24      1.65 o
   7   3   8        0.36        0.47      1.65 o
 -11   4   8        0.75        0.24      1.18 o
 -10   4   8        0.34        0.47      1.18 o
  -9   4   8        5.36        3.78      1.42 o
  -8   4   8      124.99      115.26      4.72 o
  -7   4   8       29.51       30.72      0.92 o
  -6   4   8        0.28        1.00      0.39 o
  -5   4   8        8.84        7.17      0.97 o
  -4   4   8       54.15       51.25      1.91 o
  -3   4   8       29.88       31.10      0.96 o
  -2   4   8        2.14        2.74      0.38 o
  -1   4   8       11.82       13.34      0.63 o
   0   4   8      286.27      284.21      3.83 o
   1   4   8      624.09      592.86      7.40 o
   2   4   8       18.80       15.18      1.31 o
   3   4   8        0.29       -0.72      0.72 o
   4   4   8        0.32        0.08      0.80 o
   5   4   8       10.07        7.49      0.83 o
   6   4   8        3.28        4.02      2.13 o
 -11   5   8       11.47        8.74      1.65 o
 -10   5   8       29.47       25.98      2.36 o
  -9   5   8        0.14        1.42      1.18 o
  -8   5   8       11.51        9.99      0.94 o
  -7   5   8       58.05       61.54      1.51 o
  -6   5   8        7.65        5.41      0.72 o
  -5   5   8        3.47        2.76      0.34 o
  -4   5   8        0.47        2.11      0.47 o
  -3   5   8       18.54       17.17      0.92 o
  -2   5   8      308.46      289.69      4.73 o
  -1   5   8        5.55        5.49      0.63 o
   0   5   8       23.27       20.02      1.32 o
   1   5   8        0.02       -0.79      0.82 o
   2   5   8      158.71      162.20      3.94 o
   3   5   8        5.86        6.61      1.17 o
   4   5   8        0.01        0.31      0.82 o
   5   5   8        0.24        1.20      0.69 o
   6   5   8        3.62        8.27      2.36 o
 -11   6   8        5.46        2.83      1.42 o
 -10   6   8       17.51       15.82      2.13 o
  -9   6   8        3.26        1.42      1.18 o
  -8   6   8       11.02        9.27      0.82 o
  -7   6   8       11.65        7.45      0.75 o
  -6   6   8       10.51       10.07      0.80 o
  -5   6   8      192.50      196.26      2.79 o
  -4   6   8       22.06       27.65      1.57 o
  -3   6   8      103.75       90.83      2.64 o
  -2   6   8      639.78      646.42     10.43 o
  -1   6   8        0.09       -1.07      1.07 o
   0   6   8        7.02        7.47      1.13 o
   1   6   8        0.03       -0.24      0.82 o
   2   6   8       32.44       28.24      1.86 o
   3   6   8        5.09        5.00      1.07 o
   4   6   8        3.50        3.54      1.11 o
   5   6   8        0.40        0.39      0.85 o
 -11   7   8        0.96        2.13      1.42 o
 -10   7   8        0.94       -0.47      1.18 o
  -9   7   8        1.57        0.71      1.18 o
  -8   7   8        5.13        3.65      0.60 o
  -7   7   8        1.13        0.55      1.09 o
  -6   7   8        9.20        7.06      1.13 o
  -5   7   8      108.18      113.23      2.41 o
  -4   7   8      131.16      137.60      2.89 o
  -3   7   8      201.20      206.03      3.81 o
  -2   7   8      140.10      139.56      5.56 o
  -1   7   8        0.63       -1.00      1.00 o
   0   7   8        0.13        2.01      1.17 o
   1   7   8        1.70        5.74      1.34 o
   2   7   8        0.60        1.54      1.24 o
   3   7   8        0.02        0.12      0.97 o
   4   7   8        0.28        0.73      1.02 o
 -10   8   8        3.07        6.38      1.89 o
  -9   8   8        1.39        0.47      1.42 o
  -8   8   8       19.82       14.17      2.36 o
  -7   8   8       18.79       16.70      1.53 o
  -6   8   8       25.47       27.96      1.98 o
  -5   8   8       67.32       78.94      2.42 o
  -4   8   8        6.84        9.00      1.04 o
  -3   8   8        7.67        8.48      1.02 o
  -2   8   8        3.14        2.62      0.97 o
  -1   8   8        1.17        2.58      1.24 o
   0   8   8        0.87        1.54      1.17 o
   1   8   8       18.61       16.25      2.01 o
   2   8   8        2.12        0.19      1.24 o
   3   8   8        9.71        6.93      1.65 o
  -9   9   8       18.13       21.02      2.83 o
  -8   9   8       51.67       55.74      4.25 o
  -7   9   8       17.90       17.24      2.83 o
  -6   9   8        1.98        2.94      1.24 o
  -5   9   8       37.35       41.03      2.05 o
  -4   9   8       59.76       56.38      1.96 o
  -3   9   8        5.03        4.45      1.07 o
  -2   9   8       32.84       30.33      5.20 o
  -1   9   8        4.49        6.41      1.48 o
   0   9   8        0.00       -0.83      1.17 o
   1   9   8        2.67        2.11      1.41 o
  -8  10   8        7.08        9.45      2.60 o
  -7  10   8       29.76       30.94      3.78 o
  -6  10   8        1.08        1.89      2.13 o
  -5  10   8        3.35        5.43      1.13 o
  -4  10   8        2.19        1.75      1.00 o
  -3  10   8        0.29       -0.37      1.13 o
  -2  10   8        0.03        2.24      2.24 o
  -1  10   8        3.63        4.37      1.50 o
  -6  11   8        5.59        7.56      2.60 o
  -5  11   8        0.20        0.43      1.18 o
  -4  11   8        2.04       -1.65      1.65 o
   0 -12   9        4.46        3.31      1.31 o
   1 -12   9       14.09       12.41      1.66 o
   2 -12   9        3.90        4.28      1.35 o
   3 -12   9       11.41       11.80      1.53 o
   4 -12   9       10.08       14.96      1.67 o
   5 -12   9        0.37        0.80      1.31 o
   6 -12   9        0.05        0.71      1.65 o
  -2 -11   9        3.83        1.62      1.61 o
  -1 -11   9        9.58       12.61      1.30 o
   0 -11   9        1.92       -0.89      0.90 o
   1 -11   9        3.89        3.93      1.02 o
   2 -11   9       14.56       13.79      1.63 o
   3 -11   9       34.75       34.27      2.09 o
   4 -11   9        2.71        0.61      1.76 o
   5 -11   9        1.50        0.46      0.91 o
   6 -11   9        0.01        0.16      1.00 o
   7 -11   9        1.69        2.36      2.13 o
  -4 -10   9        1.49        1.06      1.50 o
  -3 -10   9        0.02       -0.71      0.83 o
  -2 -10   9        8.75       10.19      1.11 o
  -1 -10   9       18.40       15.59      1.32 o
   0 -10   9        0.19       -0.04      0.79 o
   1 -10   9        7.68        6.63      1.00 o
   2 -10   9        0.02       -0.17      0.81 o
   3 -10   9        8.97       10.36      1.01 o
   4 -10   9        0.79       -0.79      0.79 o
   5 -10   9        0.54        0.23      0.75 o
   6 -10   9       15.12       14.19      1.40 o
   7 -10   9       12.87       15.13      2.95 o
   8 -10   9        1.71        3.71      1.70 o
  -5  -9   9        0.27        0.47      1.50 o
  -4  -9   9        0.15       -0.43      0.88 o
  -3  -9   9        1.19       -0.08      0.79 o
  -2  -9   9        0.00       -0.62      0.70 o
  -1  -9   9        2.43        2.77      0.78 o
   0  -9   9       56.54       59.87      1.84 o
   1  -9   9       61.14       56.28      1.96 o
   2  -9   9       76.77       78.65      2.03 o
   3  -9   9        0.08       -0.61      0.61 o
   4  -9   9       13.62       12.96      1.00 o
   5  -9   9        4.86        4.39      1.06 o
   6  -9   9       18.54       18.61      1.37 o
   7  -9   9        1.80        2.26      1.48 o
   8  -9   9        2.54        0.42      1.48 o
   9  -9   9       39.51       47.71      5.67 o
  -6  -8   9        3.05        2.03      2.13 o
  -5  -8   9        2.59        0.08      1.41 o
  -4  -8   9        1.89        1.53      0.93 o
  -3  -8   9      115.76      125.20      2.98 o
  -2  -8   9       91.44       92.76      2.27 o
  -1  -8   9       76.59       69.39      1.89 o
   0  -8   9        2.81        1.99      0.72 o
   1  -8   9       12.91       12.24      0.95 o
   2  -8   9        6.14        7.09      1.06 o
   3  -8   9       43.83       44.34      1.48 o
   4  -8   9        0.86        0.01      0.62 o
   5  -8   9       21.36       19.81      1.16 o
   6  -8   9        2.00        3.73      0.88 o
   7  -8   9        4.56        5.90      2.13 o
   8  -8   9       32.77       37.79      3.78 o
   9  -8   9        0.13       -0.55      1.53 o
  -7  -7   9       13.86       13.17      2.15 o
  -6  -7   9        5.39        5.30      1.75 o
  -5  -7   9        1.56        0.59      1.34 o
  -4  -7   9        2.89        2.80      1.44 o
  -3  -7   9        1.09        0.11      0.66 o
  -2  -7   9        4.19        3.65      0.75 o
  -1  -7   9       65.11       60.88      1.78 o
   0  -7   9        9.96        6.70      0.83 o
   1  -7   9        0.07        0.01      0.52 o
   2  -7   9       41.02       37.94      1.33 o
   3  -7   9       40.92       38.48      1.32 o
   4  -7   9        0.26        0.71      0.53 o
   5  -7   9      369.34      392.93      7.50 o
   6  -7   9        0.22        1.16      0.82 o
   7  -7   9       23.36       25.75      2.83 o
   8  -7   9        0.38       -0.24      1.42 o
   9  -7   9        9.05        9.68      2.36 o
  -8  -6   9       11.36       10.01      2.83 o
  -7  -6   9       21.21       18.73      6.02 o
  -6  -6   9        2.78        0.71      1.34 o
  -5  -6   9        0.68       -0.83      1.17 o
  -4  -6   9        0.82       -0.57      0.57 o
  -3  -6   9       19.84       17.06      1.03 o
  -2  -6   9        6.85        6.47      0.72 o
  -1  -6   9       15.73       15.91      1.07 o
   0  -6   9        0.31        0.91      0.44 o
   1  -6   9       13.08       12.01      0.85 o
   2  -6   9        0.01        0.40      0.44 o
   3  -6   9      135.85      138.70      2.25 o
   4  -6   9      185.41      201.67      3.45 o
   5  -6   9       90.44       92.39      2.70 o
   6  -6   9       11.70       10.98      1.03 o
   7  -6   9       24.25       24.33      2.83 o
   8  -6   9        4.11        6.85      1.89 o
   9  -6   9        6.59        6.61      2.13 o
  -8  -5   9        0.37       -0.24      1.31 o
  -7  -5   9       30.37       27.63      2.38 o
  -6  -5   9        6.58        3.51      2.13 o
  -5  -5   9        4.11        6.61      1.41 o
  -4  -5   9       15.21       10.79      0.85 o
  -3  -5   9        4.16        3.17      0.58 o
  -2  -5   9       11.44        9.72      0.77 o
  -1  -5   9        2.22        2.44      0.36 o
   0  -5   9       20.40       20.12      0.71 o
   1  -5   9       88.14       88.83      1.33 o
   2  -5   9      295.91      302.30      3.85 o
   3  -5   9      336.07      334.91      5.22 o
   4  -5   9       68.16       72.33      1.82 o
   5  -5   9       49.75       51.32      1.52 o
   6  -5   9        4.48        4.25      1.65 o
   7  -5   9       25.03       25.98      2.83 o
   8  -5   9       36.43       38.97      3.31 o
   9  -5   9        0.35        0.00      1.65 o
  -9  -4   9       44.54       50.63      3.01 o
  -8  -4   9       21.02       22.18      2.21 o
  -7  -4   9       17.23       15.59      1.81 o
  -6  -4   9        8.36        8.58      1.04 o
  -5  -4   9        0.84        1.17      0.72 o
  -4  -4   9        2.28        1.24      0.43 o
  -3  -4   9       39.08       43.93      1.80 o
  -2  -4   9      151.95      159.01      2.19 o
  -1  -4   9      266.37      245.35      2.70 o
   0  -4   9      287.41      280.84      2.86 o
   1  -4   9       73.65       65.85      1.48 o
   2  -4   9      245.20      237.82      2.83 o
   3  -4   9       45.95       46.81      1.14 o
   4  -4   9       72.60       72.04      1.75 o
   5  -4   9       38.44       35.01      1.26 o
   6  -4   9        6.11        6.38      1.65 o
   7  -4   9      107.72       96.60      4.96 o
   8  -4   9       13.41       16.53      2.36 o
   9  -4   9        0.71        0.71      1.42 o
 -10  -3   9        1.39        4.40      2.13 o
  -9  -3   9        1.74        0.90      1.18 o
  -8  -3   9       20.03       19.49      1.87 o
  -7  -3   9       47.09       48.44      4.40 o
  -6  -3   9       65.21       73.88      1.70 o
  -5  -3   9       35.81       36.14      1.20 o
  -4  -3   9        3.02        3.61      0.35 o
  -3  -3   9        1.63        0.56      0.39 o
  -2  -3   9       87.20       90.07      1.48 o
  -1  -3   9       96.99       98.91      1.41 o
   0  -3   9      314.73      313.54      3.47 o
   1  -3   9      391.93      406.80      4.65 o
   2  -3   9        0.00       -0.36      0.36 o
   3  -3   9       17.04       15.36      0.85 o
   4  -3   9        5.40        2.93      0.53 o
   5  -3   9      197.14      196.76      3.65 o
   6  -3   9       11.83        9.68      1.89 o
   7  -3   9        0.49        0.24      1.42 o
   8  -3   9        0.19        0.71      1.42 o
   9  -3   9        0.98        2.13      1.65 o
 -10  -2   9        3.79        5.43      1.65 o
  -9  -2   9        0.01        0.37      0.96 o
  -8  -2   9        7.16        7.66      1.35 o
  -7  -2   9        2.27        1.38      1.08 o
  -6  -2   9       33.14       30.36      1.04 o
  -5  -2   9       71.80       76.39      1.61 o
  -4  -2   9       81.86       85.11      1.11 o
  -3  -2   9       40.91       44.14      1.35 o
  -2  -2   9      203.42      204.55      2.30 o
  -1  -2   9      428.48      416.76      4.71 o
   0  -2   9        0.30        0.78      0.42 o
   1  -2   9      253.39      259.17      3.23 o
   2  -2   9       23.95       18.48      0.77 o
   3  -2   9       38.07       36.05      1.06 o
   4  -2   9      120.19      116.37      1.98 o
   5  -2   9       28.65       25.21      1.01 o
   6  -2   9        0.88       -0.24      1.18 o
   7  -2   9        0.86        0.71      1.42 o
   8  -2   9        1.43        1.42      1.42 o
   9  -2   9        1.54        4.02      1.89 o
 -10  -1   9        5.48        6.38      1.65 o
  -9  -1   9       20.89       23.04      1.89 o
  -8  -1   9       43.75       42.27      1.19 o
  -7  -1   9      125.39      122.73      2.48 o
  -6  -1   9       40.69       45.61      1.08 o
  -5  -1   9        5.98        4.48      0.45 o
  -4  -1   9        7.23        7.77      0.52 o
  -3  -1   9       12.49       15.23      0.52 o
  -2  -1   9      121.88      121.34      1.71 o
  -1  -1   9      473.42      498.06      5.43 o
   0  -1   9       41.24       44.51      0.91 o
   1  -1   9       21.62       25.96      1.23 o
   2  -1   9        5.04        4.85      0.50 o
   3  -1   9       16.27       12.52      0.68 o
   4  -1   9       30.46       31.17      1.35 o
   5  -1   9        8.11        8.61      0.73 o
   6  -1   9        3.93        2.36      1.42 o
   7  -1   9       14.28       15.59      2.36 o
   8  -1   9       40.61       43.46      3.78 o
   9  -1   9        5.45        3.31      1.89 o
 -11   0   9        6.52        4.96      1.65 o
 -10   0   9        8.99        8.27      1.65 o
  -9   0   9        0.14        0.00      1.18 o
  -8   0   9       42.93       45.90      2.15 o
  -7   0   9      257.94      268.73      7.45 o
  -6   0   9        5.07        6.27      0.50 o
  -5   0   9       61.20       57.20      1.17 o
  -4   0   9        3.91        2.87      0.26 o
  -3   0   9        7.90        9.48      0.46 o
  -2   0   9      121.88      133.62      1.81 o
  -1   0   9       34.44       32.81      1.74 o
   0   0   9      280.17      266.57      3.23 o
   1   0   9       33.04       33.81      0.91 o
   2   0   9       75.72       76.22      1.42 o
   3   0   9        1.87        1.24      0.44 o
   4   0   9       11.50       10.83      0.84 o
   5   0   9        4.25        3.51      0.68 o
   6   0   9       59.63       53.38      4.02 o
   7   0   9        0.40        0.24      1.42 o
   8   0   9       33.38       38.50      3.78 o
 -11   1   9        4.99        5.90      1.65 o
 -10   1   9       46.08       55.74      3.31 o
  -9   1   9        1.36        0.71      1.18 o
  -8   1   9       50.91       48.61      2.15 o
  -7   1   9        4.86        3.42      0.86 o
  -6   1   9       27.11       27.06      0.83 o
  -5   1   9        0.18        0.02      0.32 o
  -4   1   9       42.25       47.08      0.90 o
  -3   1   9      663.62      710.06      8.27 o
  -2   1   9      170.62      171.08      2.22 o
  -1   1   9       74.90       69.08      1.23 o
   0   1   9       50.61       50.18      1.07 o
   1   1   9       15.81       14.20      0.62 o
   2   1   9       88.76       93.42      2.52 o
   3   1   9       63.01       63.95      2.05 o
   4   1   9       80.03       83.08      1.94 o
   5   1   9       16.85       23.70      1.09 o
   6   1   9       34.92       33.30      3.31 o
   7   1   9       22.02       23.86      3.07 o
   8   1   9        1.91        3.07      1.89 o
 -11   2   9        1.85        1.42      1.18 o
 -10   2   9        7.14        8.03      1.65 o
  -9   2   9        1.84        2.83      1.18 o
  -8   2   9       50.77       47.24      2.83 o
  -7   2   9       51.15       49.43      1.35 o
  -6   2   9       23.56       21.70      0.81 o
  -5   2   9        6.69        6.71      0.68 o
  -4   2   9        6.38        4.63      0.37 o
  -3   2   9       47.00       55.04      1.22 o
  -2   2   9       21.14       18.25      0.66 o
  -1   2   9      122.71      131.67      2.17 o
   0   2   9       30.78       33.51      0.93 o
   1   2   9       45.48       41.37      1.05 o
   2   2   9       15.70       17.05      1.27 o
   3   2   9      126.21      131.25      2.66 o
   4   2   9      518.18      527.81      8.28 o
   5   2   9       62.05       65.73      1.91 o
   6   2   9       23.60       18.66      2.83 o
   7   2   9        0.30       -1.42      1.65 o
 -11   3   9       12.24       12.99      1.89 o
 -10   3   9       29.82       32.83      2.60 o
  -9   3   9       79.02       77.71      3.78 o
  -8   3   9        0.06        0.24      0.44 o
  -7   3   9      116.64      112.12      2.03 o
  -6   3   9       46.77       48.13      1.37 o
  -5   3   9       14.35       11.63      0.67 o
  -4   3   9        2.12        2.22      0.43 o
  -3   3   9        0.05       -0.21      0.41 o
  -2   3   9       29.35       30.55      1.02 o
  -1   3   9       66.89       63.20      1.92 o
   0   3   9        8.14        7.19      0.53 o
   1   3   9     1039.55     1057.63     12.35 o
   2   3   9       81.68       80.83      2.54 o
   3   3   9        5.43        4.93      1.04 o
   4   3   9       15.07       12.08      1.00 o
   5   3   9        5.15        4.88      0.82 o
   6   3   9        0.00       -0.47      1.65 o
   7   3   9        4.34        1.65      1.89 o
 -11   4   9        1.53        0.94      1.18 o
 -10   4   9        0.06       -0.47      1.18 o
  -9   4   9        5.48        5.20      1.42 o
  -8   4   9        6.74        5.34      0.63 o
  -7   4   9        0.02       -0.44      0.44 o
  -6   4   9       21.69       24.78      1.02 o
  -5   4   9       11.71       11.33      0.89 o
  -4   4   9       24.39       21.76      0.89 o
  -3   4   9        4.90        4.61      0.59 o
  -2   4   9       36.37       39.67      1.33 o
  -1   4   9       33.90       33.88      1.41 o
   0   4   9      186.95      194.40      4.19 o
   1   4   9      147.88      140.17      3.49 o
   2   4   9       56.45       52.98      2.86 o
   3   4   9        0.06       -0.44      0.86 o
   4   4   9        5.35        6.27      1.42 o
   5   4   9        0.99        1.35      0.69 o
   6   4   9        0.06       -0.71      1.89 o
 -11   5   9        5.07        1.65      1.42 o
 -10   5   9        0.36       -0.24      1.18 o
  -9   5   9        1.32        1.65      1.18 o
  -8   5   9        8.14        6.78      1.18 o
  -7   5   9        4.41        3.16      0.60 o
  -6   5   9        4.97        4.38      0.70 o
  -5   5   9        2.98        2.26      0.49 o
  -4   5   9        0.50        0.60      0.55 o
  -3   5   9        6.03        5.37      0.90 o
  -2   5   9      567.08      578.48      9.90 o
  -1   5   9      463.46      438.82      9.53 o
   0   5   9        7.60        7.19      1.36 o
   1   5   9       13.28       15.58      1.40 o
   2   5   9        0.26        0.31      1.02 o
   3   5   9        0.57        0.92      0.95 o
   4   5   9        4.75        4.81      1.07 o
   5   5   9        5.93        5.85      1.03 o
 -11   6   9       22.45       25.27      2.60 o
 -10   6   9        1.05       -0.24      1.42 o
  -9   6   9        0.14        0.71      1.18 o
  -8   6   9        5.98        4.20      0.60 o
  -7   6   9        0.72        2.30      0.60 o
  -6   6   9        0.05        1.04      0.65 o
  -5   6   9       79.82      100.46      2.17 o
  -4   6   9        0.15        0.68      0.86 o
  -3   6   9      215.17      224.15      6.18 o
  -2   6   9       13.77       14.14      1.39 o
  -1   6   9       96.64       99.86      2.94 o
   0   6   9       80.57       79.72      7.09 o
   1   6   9       57.44       63.49      2.92 o
   2   6   9        9.28        8.97      1.27 o
   3   6   9       12.69       14.25      1.49 o
   4   6   9        0.61        1.97      1.07 o
 -10   7   9       14.33       14.17      2.13 o
  -9   7   9        0.19        1.89      1.42 o
  -8   7   9       54.34       62.35      4.02 o
  -7   7   9       10.44       10.57      1.31 o
  -6   7   9        0.10       -1.28      1.30 o
  -5   7   9      404.21      405.81      6.00 o
  -4   7   9       12.87       11.85      1.30 o
  -3   7   9       18.48       19.31      1.53 o
  -2   7   9        8.63       10.10      1.27 o
  -1   7   9        9.21        8.87      1.48 o
   0   7   9        7.40        5.81      2.48 o
   1   7   9        5.09        2.83      1.34 o
   2   7   9        0.50        0.74      1.30 o
   3   7   9        3.01        5.90      1.48 o
 -10   8   9        0.01        0.94      1.65 o
  -9   8   9        0.73        0.47      1.42 o
  -8   8   9       56.97       55.03      4.02 o
  -7   8   9       19.24       23.15      3.07 o
  -6   8   9       12.43        9.42      1.48 o
  -5   8   9       18.64       19.35      1.27 o
  -4   8   9        3.78        2.32      0.79 o
  -3   8   9        0.47       -0.36      0.75 o
  -2   8   9        0.04       -0.91      0.96 o
  -1   8   9        4.78        4.13      1.31 o
   0   8   9        0.15        0.94      1.13 o
   1   8   9        0.26        1.30      1.34 o
   2   8   9        2.52        1.39      1.41 o
  -9   9   9        4.17        4.72      2.13 o
  -8   9   9       11.61       13.94      2.60 o
  -7   9   9       47.69       54.80      4.49 o
  -6   9   9        0.28       -0.71      1.65 o
  -5   9   9        0.36        0.43      0.73 o
  -4   9   9        4.94        5.25      0.96 o
  -3   9   9        0.01       -0.38      1.18 o
  -2   9   9        1.04        0.43      1.24 o
  -1   9   9        0.26       -0.34      3.19 o
   0   9   9        7.36        4.96      1.67 o
  -7  10   9        0.94        2.13      2.13 o
  -6  10   9        0.13        0.71      1.89 o
  -5  10   9        1.53        4.67      1.14 o
  -4  10   9        0.32        0.99      1.18 o
  -3  10   9        0.00       -0.52      1.42 o
  -2  10   9        9.31       13.61      1.98 o
   1 -12  10        0.80       -1.13      1.13 o
   2 -12  10        7.23        8.71      1.54 o
   3 -12  10        1.60        1.23      1.21 o
   4 -12  10        8.14        8.51      1.45 o
   5 -12  10        8.57        9.92      2.83 o
  -2 -11  10        2.52        3.58      1.31 o
  -1 -11  10        1.88        3.18      1.04 o
   0 -11  10        0.01        0.52      0.93 o
   1 -11  10       22.71       23.99      2.49 o
   2 -11  10        0.54        0.75      0.88 o
   3 -11  10        7.46        5.92      1.27 o
   4 -11  10        0.60        0.35      1.54 o
   5 -11  10        0.99        0.90      0.96 o
   6 -11  10        0.90        0.51      1.13 o
  -3 -10  10        0.37       -0.47      0.93 o
  -2 -10  10        0.00       -1.29      1.42 o
  -1 -10  10       10.79       12.33      1.30 o
   0 -10  10        5.29        2.44      0.92 o
   1 -10  10        4.71        3.58      0.96 o
   2 -10  10        0.03        0.97      0.81 o
   3 -10  10        1.20       -0.62      0.81 o
   4 -10  10        0.10       -0.38      0.79 o
   5 -10  10        1.95        0.47      0.89 o
   6 -10  10        6.65        5.87      1.38 o
   7 -10  10       18.38       24.07      2.72 o
  -5  -9  10        0.66       -0.24      1.58 o
  -4  -9  10        0.12        0.58      0.93 o
  -3  -9  10       12.54       16.83      1.38 o
  -2  -9  10       18.85       25.38      1.43 o
  -1  -9  10        0.58        0.43      0.76 o
   0  -9  10        0.01       -0.36      0.95 o
   1  -9  10        0.15       -0.76      0.76 o
   2  -9  10        2.87        3.05      0.91 o
   3  -9  10       37.40       37.08      2.46 o
   4  -9  10       58.49       56.45      1.72 o
   5  -9  10        7.89        8.75      1.11 o
   6  -9  10        6.07        4.24      1.50 o
   7  -9  10       84.46       92.12      5.67 o
   8  -9  10        4.48        5.88      1.75 o
  -6  -8  10        0.45        2.07      1.75 o
  -5  -8  10        1.13       -0.14      1.41 o
  -4  -8  10       26.84       28.22      2.09 o
  -3  -8  10       14.12       11.91      1.22 o
  -2  -8  10        0.00        0.74      0.74 o
  -1  -8  10       32.86       33.35      1.49 o
   0  -8  10        0.01       -0.66      0.66 o
   1  -8  10        2.30        0.50      0.76 o
   2  -8  10        0.10        0.30      0.94 o
   3  -8  10       18.42       17.75      1.08 o
   4  -8  10        0.31       -0.42      0.73 o
   5  -8  10       14.83       15.50      1.18 o
   6  -8  10       77.50       90.43      4.89 o
   7  -8  10       83.66       89.75      5.43 o
   8  -8  10       23.03       25.75      3.54 o
  -7  -7  10        0.37       -0.05      1.48 o
  -6  -7  10       12.05        8.29      1.84 o
  -5  -7  10       37.76       35.96      2.75 o
  -4  -7  10       84.93       80.17      2.46 o
  -3  -7  10       32.10       29.77      1.52 o
  -2  -7  10        1.05        1.17      0.72 o
  -1  -7  10       11.32       11.28      0.95 o
   0  -7  10       53.52       52.67      1.63 o
   1  -7  10       92.54       83.82      1.86 o
   2  -7  10       40.12       40.70      1.47 o
   3  -7  10       48.24       50.59      1.45 o
   4  -7  10       88.06       99.87      2.05 o
   5  -7  10      100.13      107.77      2.68 o
   6  -7  10       33.57       36.73      1.97 o
   7  -7  10        4.04        4.96      1.89 o
   8  -7  10        3.36        4.49      2.13 o
   9  -7  10       23.82       22.67      3.31 o
  -7  -6  10        1.20        1.43      1.41 o
  -6  -6  10        1.05        0.83      1.34 o
  -5  -6  10        0.05       -1.24      1.24 o
  -4  -6  10       11.94       11.55      1.00 o
  -3  -6  10        6.33        6.08      0.75 o
  -2  -6  10       49.79       53.74      1.61 o
  -1  -6  10        1.90        1.27      0.64 o
   0  -6  10        1.21        0.72      0.46 o
   1  -6  10        2.74        1.17      0.54 o
   2  -6  10      164.40      161.30      2.57 o
   3  -6  10      425.16      417.22      6.16 o
   4  -6  10      125.25      126.01      2.63 o
   5  -6  10        8.08        5.18      0.84 o
   6  -6  10       47.09       47.79      1.97 o
   7  -6  10       39.57       53.14      4.02 o
   8  -6  10        8.99        9.21      2.36 o
   9  -6  10       10.02       10.16      2.60 o
  -8  -5  10        0.14       -1.08      1.31 o
  -7  -5  10       16.53       16.43      2.48 o
  -6  -5  10        4.40        2.60      1.34 o
  -5  -5  10        5.61        5.78      1.41 o
  -4  -5  10       19.61       19.14      1.11 o
  -3  -5  10       11.56        8.81      0.79 o
  -2  -5  10       13.59       15.18      1.00 o
  -1  -5  10        3.88        7.36      0.73 o
   0  -5  10      317.62      315.26      3.68 o
   1  -5  10       21.20       21.14      0.89 o
   2  -5  10       72.47       73.06      1.75 o
   3  -5  10      123.60      118.57      2.49 o
   4  -5  10        6.72        4.35      0.95 o
   5  -5  10       18.75       19.99      1.10 o
   6  -5  10        4.04        4.76      0.99 o
   7  -5  10       85.36       75.58      4.72 o
   8  -5  10        6.08        3.78      1.89 o
   9  -5  10       18.11       15.35      2.83 o
  -9  -4  10        0.31        0.67      1.35 o
  -8  -4  10        0.67        1.24      1.24 o
  -7  -4  10       15.10       11.87      1.75 o
  -6  -4  10        0.00       -0.71      0.71 o
  -5  -4  10        1.43       -0.12      2.01 o
  -4  -4  10       24.15       20.90      1.01 o
  -3  -4  10       34.35       36.87      1.53 o
  -2  -4  10       35.30       39.56      1.17 o
  -1  -4  10        3.13        3.78      0.42 o
   0  -4  10      416.08      407.06      3.90 o
   1  -4  10       13.45       13.81      1.07 o
   2  -4  10      105.64      101.18      1.85 o
   3  -4  10        8.50        8.05      0.81 o
   4  -4  10      174.09      164.36      3.04 o
   5  -4  10      247.78      254.15      4.47 o
   6  -4  10       18.13       21.00      1.24 o
   7  -4  10       59.65       64.01      4.25 o
   8  -4  10        1.63        3.07      1.65 o
   9  -4  10        1.58        0.94      1.65 o
  -9  -3  10        1.12        1.18      1.77 o
  -8  -3  10       10.05        9.33      1.77 o
  -7  -3  10       27.45       29.02      1.42 o
  -6  -3  10        3.38        3.83      0.67 o
  -5  -3  10        5.86        4.80      0.69 o
  -4  -3  10      208.82      220.89      2.64 o
  -3  -3  10      243.27      228.24      3.02 o
  -2  -3  10     1180.85     1207.98     11.58 o
  -1  -3  10       19.77       25.17      0.72 o
   0  -3  10       60.23       64.47      1.26 o
   1  -3  10       76.52       77.98      1.69 o
   2  -3  10      447.41      428.77      6.07 o
   3  -3  10        0.69        0.78      0.55 o
   4  -3  10      382.54      399.11      6.03 o
   5  -3  10       24.62       24.99      1.15 o
   6  -3  10        9.66        8.72      0.86 o
   7  -3  10       16.86       14.64      2.60 o
   8  -3  10        6.45        7.56      1.89 o
   9  -3  10       11.29       14.64      2.60 o
 -10  -2  10        0.00        0.00      1.42 o
  -9  -2  10        0.60        1.35      1.13 o
  -8  -2  10        0.54        0.73      1.00 o
  -7  -2  10        3.54        3.09      0.73 o
  -6  -2  10       91.41       92.10      2.76 o
  -5  -2  10        6.05        8.08      0.73 o
  -4  -2  10        9.54        8.10      0.51 o
  -3  -2  10       13.85       10.28      0.56 o
  -2  -2  10        4.36        3.50      0.55 o
  -1  -2  10      275.23      268.62      3.32 o
   0  -2  10      164.03      164.10      2.33 o
   1  -2  10       22.89       20.87      1.64 o
   2  -2  10      101.64       97.10      1.70 o
   3  -2  10        0.45       -0.49      0.49 o
   4  -2  10        0.01       -0.63      0.63 o
   5  -2  10        5.32        1.33      0.59 o
   6  -2  10       10.34        9.92      2.13 o
   7  -2  10        0.03       -1.42      1.42 o
   8  -2  10       28.11       28.11      3.31 o
 -10  -1  10        0.87        1.42      1.42 o
  -9  -1  10        1.20        0.71      1.42 o
  -8  -1  10        8.59       10.94      1.54 o
  -7  -1  10        1.84        2.68      0.69 o
  -6  -1  10       17.09       18.77      1.19 o
  -5  -1  10        8.00        9.64      0.66 o
  -4  -1  10       90.94      108.67      1.49 o
  -3  -1  10       17.74       15.05      0.69 o
  -2  -1  10       85.92       88.70      1.69 o
  -1  -1  10       34.21       40.38      0.92 o
   0  -1  10      155.90      153.64      2.22 o
   1  -1  10       75.40       68.24      1.46 o
   2  -1  10       48.18       44.45      1.12 o
   3  -1  10        1.36        0.36      0.55 o
   4  -1  10       61.49       64.21      1.75 o
   5  -1  10        2.65        1.45      0.59 o
   6  -1  10        0.44        0.47      1.42 o
   7  -1  10       35.81       41.57      3.54 o
   8  -1  10        0.14       -0.24      1.65 o
 -10   0  10        0.27        0.47      1.42 o
  -9   0  10        0.24       -0.94      1.18 o
  -8   0  10       14.22       14.99      1.48 o
  -7   0  10       13.73       11.72      0.79 o
  -6   0  10       24.69       26.90      2.34 o
  -5   0  10        0.69        0.17      0.44 o
  -4   0  10       23.81       21.59      0.65 o
  -3   0  10       27.55       29.84      0.90 o
  -2   0  10        7.23        6.47      0.55 o
  -1   0  10        0.08        0.24      0.37 o
   0   0  10        0.27        0.78      0.66 o
   1   0  10       81.72       74.14      1.44 o
   2   0  10        8.48        8.14      0.71 o
   3   0  10       35.46       31.43      1.46 o
   4   0  10       82.35       74.07      1.89 o
   5   0  10      134.82      127.58      2.50 o
   6   0  10      107.83      108.41      5.67 o
   7   0  10       85.89       76.76      4.96 o
   8   0  10        4.12        7.32      2.13 o
 -11   1  10        0.93        1.65      1.42 o
 -10   1  10        0.67        1.42      1.42 o
  -9   1  10        1.57        0.71      1.18 o
  -8   1  10        4.95        4.07      0.63 o
  -7   1  10       31.86       32.69      2.98 o
  -6   1  10       32.58       40.91      1.17 o
  -5   1  10       11.01       11.60      0.69 o
  -4   1  10       54.90       59.19      1.74 o
  -3   1  10      272.39      287.99      4.91 o
  -2   1  10        0.00       -0.09      0.41 o
  -1   1  10       88.67       83.98      1.64 o
   0   1  10      185.07      174.65      3.22 o
   1   1  10        0.14       -0.11      0.50 o
   2   1  10      106.25      105.86      2.30 o
   3   1  10      181.26      192.80      3.45 o
   4   1  10       99.93       86.93      2.13 o
   5   1  10      106.28      103.63      2.53 o
   6   1  10       17.82       17.01      2.60 o
   7   1  10        0.81        0.47      1.65 o
 -11   2  10        0.47        1.89      1.42 o
 -10   2  10        2.79        2.83      1.42 o
  -9   2  10        0.04        0.71      1.18 o
  -8   2  10        2.60        2.13      0.63 o
  -7   2  10       39.12       39.40      0.86 o
  -6   2  10       16.47       13.78      0.75 o
  -5   2  10       60.29       66.56      1.61 o
  -4   2  10       17.79       13.80      0.71 o
  -3   2  10        3.41        3.20      0.57 o
  -2   2  10       32.56       32.53      1.09 o
  -1   2  10       12.77       11.71      0.74 o
   0   2  10      117.95      120.13      1.90 o
   1   2  10       73.69       63.87      1.61 o
   2   2  10       22.95       19.98      1.45 o
   3   2  10       16.17       15.48      1.11 o
   4   2  10       15.69       14.02      1.31 o
   5   2  10        7.53        4.94      0.82 o
   6   2  10        0.05       -0.71      1.42 o
   7   2  10        5.35        6.38      2.36 o
 -11   3  10        5.08        5.67      1.65 o
 -10   3  10        1.34        1.65      1.42 o
  -9   3  10        4.81        5.90      1.65 o
  -8   3  10        0.01        0.35      0.61 o
  -7   3  10        0.28        0.51      0.39 o
  -6   3  10        4.58        4.95      0.89 o
  -5   3  10        3.79        3.48      0.59 o
  -4   3  10        9.64       11.47      0.75 o
  -3   3  10       13.05       12.26      0.79 o
  -2   3  10       88.56       91.25      2.49 o
  -1   3  10       14.82       15.23      1.17 o
   0   3  10       38.86       47.75      2.09 o
   1   3  10      316.78      329.12      6.12 o
   2   3  10      125.54      115.16      3.53 o
   3   3  10        4.87        2.20      0.94 o
   4   3  10        0.35       -0.28      0.69 o
   5   3  10       14.27       13.32      1.07 o
   6   3  10        2.32        4.96      2.13 o
 -11   4  10        0.15       -1.18      1.18 o
 -10   4  10       21.04       19.84      2.36 o
  -9   4  10       52.75       52.91      3.31 o
  -8   4  10        6.13        5.06      0.79 o
  -7   4  10        1.50        1.81      0.51 o
  -6   4  10        0.27        0.32      0.83 o
  -5   4  10        0.12        0.44      0.61 o
  -4   4  10       30.84       28.90      1.35 o
  -3   4  10       43.70       48.70      2.35 o
  -2   4  10       30.22       32.60      2.34 o
  -1   4  10      676.99      626.22     10.18 o
   0   4  10       30.92       33.69      1.67 o
   1   4  10       48.95       46.56      2.09 o
   2   4  10        5.17        4.95      1.22 o
   3   4  10        7.79        8.30      1.18 o
   4   4  10        2.61        3.72      1.09 o
   5   4  10        0.41        0.63      0.71 o
 -11   5  10        6.57        5.43      1.65 o
 -10   5  10        0.03        0.00      1.18 o
  -9   5  10        6.97        6.14      1.65 o
  -8   5  10        0.06        0.79      0.38 o
  -7   5  10        2.63        3.44      0.76 o
  -6   5  10        2.93        1.44      0.65 o
  -5   5  10        3.70        2.10      0.71 o
  -4   5  10      175.09      178.67      4.04 o
  -3   5  10      166.56      184.57      4.09 o
  -2   5  10      164.18      174.78      4.02 o
  -1   5  10        7.99        7.17      1.07 o
   0   5  10       59.05       57.81      2.66 o
   1   5  10        3.78        6.26      1.13 o
   2   5  10        7.07        8.16      1.21 o
   3   5  10       22.51       19.52      1.68 o
   4   5  10        2.07        4.54      0.91 o
 -10   6  10        0.91        0.94      1.42 o
  -9   6  10        0.32       -0.47      1.42 o
  -8   6  10        0.02       -0.62      0.83 o
  -7   6  10       67.09       69.13      3.19 o
  -6   6  10       32.04       29.72      1.87 o
  -5   6  10        6.08        7.50      0.91 o
  -4   6  10      262.70      266.99      5.17 o
  -3   6  10      122.08      120.27      3.33 o
  -2   6  10       10.01       10.13      1.25 o
  -1   6  10        8.10        8.95      1.41 o
   0   6  10        1.17        0.42      1.08 o
   1   6  10        0.08       -0.56      1.18 o
   2   6  10        2.25        1.06      1.17 o
   3   6  10        0.04        0.03      1.42 o
   4   6  10        2.48        4.25      1.67 o
 -10   7  10        0.15        0.00      1.65 o
  -9   7  10        4.94        8.03      2.13 o
  -8   7  10       47.29       48.66      3.78 o
  -7   7  10        4.75        4.72      1.89 o
  -6   7  10        8.23        8.11      1.35 o
  -5   7  10       10.69       12.38      1.07 o
  -4   7  10        3.36        3.88      0.86 o
  -3   7  10        0.15       -0.80      0.80 o
  -2   7  10        0.09        1.25      1.08 o
  -1   7  10        0.00        0.94      1.17 o
   0   7  10       13.80       16.15      1.92 o
   1   7  10        0.47       -0.47      1.17 o
   2   7  10       15.85       16.78      2.00 o
  -9   8  10        5.37        9.21      2.13 o
  -8   8  10       52.80       60.47      4.25 o
  -7   8  10        0.62        1.65      1.89 o
  -6   8  10       17.61       17.26      3.31 o
  -5   8  10        0.81       -0.06      0.73 o
  -4   8  10        4.42        3.52      0.88 o
  -3   8  10        2.91        2.46      1.07 o
  -2   8  10        4.51        4.38      1.41 o
  -1   8  10        2.79        1.17      1.31 o
   0   8  10        0.35        1.68      1.24 o
   1   8  10        9.32       11.21      1.92 o
  -8   9  10        5.89        5.43      2.13 o
  -7   9  10        1.98        2.13      2.13 o
  -6   9  10        0.85       -1.65      1.65 o
  -5   9  10       10.84       13.31      1.42 o
  -4   9  10        0.09        0.02      0.95 o
  -3   9  10        1.82        1.59      1.31 o
  -2   9  10        1.30        0.58      1.31 o
  -1   9  10        1.52        3.90      1.58 o
  -5  10  10        0.23        0.87      1.58 o
  -4  10  10        2.30        3.50      1.41 o
  -1 -11  11       17.07       22.50      1.62 o
   0 -11  11       15.89       17.46      1.53 o
   1 -11  11        0.47        0.12      0.92 o
   2 -11  11        3.30        3.75      1.02 o
   3 -11  11       15.55       13.46      1.33 o
   4 -11  11        0.38        0.33      1.31 o
   5 -11  11        0.02       -0.24      1.89 o
  -3 -10  11        0.14       -0.09      1.02 o
  -2 -10  11       18.27       21.62      1.83 o
  -1 -10  11        3.30        3.70      1.04 o
   0 -10  11        4.70        3.94      1.02 o
   1 -10  11        9.78        6.39      1.06 o
   2 -10  11        0.30       -0.25      0.81 o
   3 -10  11        0.23        0.89      0.85 o
   4 -10  11        2.73        2.14      0.84 o
   5 -10  11        1.26        2.24      0.93 o
   6 -10  11        1.14        0.19      1.16 o
   7 -10  11        4.33        6.96      2.95 o
  -4  -9  11       23.72       24.33      1.66 o
  -3  -9  11        9.82        5.98      1.11 o
  -2  -9  11        3.96        3.25      0.89 o
  -1  -9  11        4.13        2.49      0.95 o
   0  -9  11        0.00       -0.35      0.78 o
   1  -9  11        8.21        8.62      1.16 o
   2  -9  11       75.41       73.74      2.23 o
   3  -9  11        1.66        1.40      0.83 o
   4  -9  11        9.59        8.76      0.92 o
   5  -9  11        1.11        0.62      0.69 o
   6  -9  11        0.13        0.85      0.91 o
   7  -9  11       43.61       40.86      4.25 o
  -5  -8  11       13.28       14.41      2.17 o
  -4  -8  11        2.94        3.60      1.04 o
  -3  -8  11        0.59        0.49      0.92 o
  -2  -8  11       10.14        9.82      1.05 o
  -1  -8  11        1.80        0.24      0.99 o
   0  -8  11        1.61        0.55      0.81 o
   1  -8  11       12.75       11.17      2.10 o
   2  -8  11        3.16        2.65      0.91 o
   3  -8  11       96.75       98.93      2.85 o
   4  -8  11      209.62      211.01      4.07 o
   5  -8  11       28.08       31.44      1.28 o
   6  -8  11        1.92        1.94      0.91 o
   7  -8  11        3.64        3.54      2.13 o
   8  -8  11        2.24        0.24      2.13 o
  -6  -7  11        0.00       -1.77      1.77 o
  -5  -7  11        0.29       -1.06      1.34 o
  -4  -7  11        6.59        6.43      1.10 o
  -3  -7  11        4.04        2.77      0.97 o
  -2  -7  11        9.32        9.87      1.03 o
  -1  -7  11        6.99        3.94      0.75 o
   0  -7  11       33.28       31.75      2.56 o
   1  -7  11       18.95       16.68      1.25 o
   2  -7  11       39.63       36.48      1.69 o
   3  -7  11        0.03        0.36      0.62 o
   4  -7  11      115.81      118.52      2.24 o
   5  -7  11       39.99       41.13      2.63 o
   6  -7  11        0.06        0.26      0.96 o
   7  -7  11       23.45       21.97      3.07 o
   8  -7  11        4.14        5.43      2.36 o
  -7  -6  11        8.29        8.50      1.81 o
  -6  -6  11       19.01       22.00      2.32 o
  -5  -6  11        2.47        3.75      1.41 o
  -4  -6  11        0.01       -0.75      0.85 o
  -3  -6  11        1.10       -0.57      0.63 o
  -2  -6  11       54.87       51.78      1.64 o
  -1  -6  11       76.73       61.99      1.77 o
   0  -6  11        0.74        0.85      0.61 o
   1  -6  11        0.75        0.37      0.58 o
   2  -6  11      494.70      499.48      7.46 o
   3  -6  11       38.98       44.85      1.88 o
   4  -6  11       40.38       38.22      1.56 o
   5  -6  11        1.68        0.06      1.09 o
   6  -6  11       28.13       30.28      1.85 o
   7  -6  11       33.19       33.54      3.54 o
   8  -6  11        1.60       -1.65      1.65 o
  -8  -5  11        0.19        1.21      1.48 o
  -7  -5  11        2.62        0.71      1.34 o
  -6  -5  11        0.81        0.61      1.77 o
  -5  -5  11        0.54       -0.20      3.07 o
  -4  -5  11        0.65        0.73      0.69 o
  -3  -5  11       12.54        9.78      0.86 o
  -2  -5  11       42.31       41.01      2.25 o
  -1  -5  11      247.09      240.19      3.69 o
   0  -5  11      106.96      108.65      1.93 o
   1  -5  11      135.45      129.25      2.11 o
   2  -5  11        0.54        0.31      0.69 o
   3  -5  11       40.55       40.41      1.56 o
   4  -5  11      206.24      218.52      3.80 o
   5  -5  11       14.09       11.24      0.96 o
   6  -5  11       30.46       33.12      1.37 o
   7  -5  11       17.43       12.05      2.36 o
   8  -5  11       25.84       35.19      3.78 o
  -9  -4  11        5.89        8.33      2.48 o
  -8  -4  11        0.00       -0.31      1.24 o
  -7  -4  11        0.13        0.71      1.13 o
  -6  -4  11        5.60        4.03      1.41 o
  -5  -4  11        1.44        0.59      1.00 o
  -4  -4  11       11.01       10.46      1.41 o
  -3  -4  11        1.24        0.22      0.71 o
  -2  -4  11       42.93       43.17      1.38 o
  -1  -4  11      167.61      157.88      3.79 o
   0  -4  11      125.91      111.94      1.69 o
   1  -4  11      303.92      280.19      4.88 o
   2  -4  11      234.38      215.56      3.75 o
   3  -4  11       75.67       73.72      2.01 o
   4  -4  11      214.13      229.20      5.45 o
   5  -4  11       11.73       15.31      1.03 o
   6  -4  11       24.27       24.36      1.09 o
   7  -4  11        0.53        0.71      1.65 o
   8  -4  11        3.62        3.31      1.89 o
  -9  -3  11        1.49        2.56      1.41 o
  -8  -3  11        3.55        3.07      1.31 o
  -7  -3  11        0.58        0.08      0.57 o
  -6  -3  11        0.71       -0.27      0.57 o
  -5  -3  11        0.01       -0.69      0.69 o
  -4  -3  11        1.12        1.45      0.57 o
  -3  -3  11       76.24       77.16      1.74 o
  -2  -3  11      215.15      213.86      3.28 o
  -1  -3  11       16.42       17.04      0.81 o
   0  -3  11      152.06      143.11      2.55 o
   1  -3  11      619.99      587.50      7.37 o
   2  -3  11       74.35       82.33      2.83 o
   3  -3  11       11.24       10.79      0.96 o
   4  -3  11       76.55       67.25      1.89 o
   5  -3  11        0.14       -0.07      0.59 o
   6  -3  11       11.23       13.81      1.54 o
   7  -3  11        0.07       -0.94      1.42 o
   8  -3  11       22.69       33.30      3.54 o
  -9  -2  11        7.50        5.74      1.48 o
  -8  -2  11        0.13       -0.61      1.13 o
  -7  -2  11        6.06        4.50      0.82 o
  -6  -2  11       63.59       65.98      1.64 o
  -5  -2  11      267.00      286.71      4.44 o
  -4  -2  11       51.34       49.13      1.06 o
  -3  -2  11       13.42       12.23      0.67 o
  -2  -2  11        8.40        8.67      0.54 o
  -1  -2  11        1.03        1.39      0.42 o
   0  -2  11      102.50      101.56      1.75 o
   1  -2  11      511.29      507.48      9.25 o
   2  -2  11       63.07       62.52      1.82 o
   3  -2  11       22.88       20.68      1.17 o
   4  -2  11      134.08      115.66      2.49 o
   5  -2  11        0.19       -0.39      0.59 o
   6  -2  11        8.33        7.69      0.86 o
   7  -2  11        0.00        0.71      1.65 o
   8  -2  11        0.14        3.07      1.89 o
 -10  -1  11        0.12       -0.71      1.42 o
  -9  -1  11       19.81       21.73      2.60 o
  -8  -1  11       34.93       33.46      2.15 o
  -7  -1  11       17.01       15.47      0.95 o
  -6  -1  11       11.43       11.19      0.76 o
  -5  -1  11       24.04       29.18      1.17 o
  -4  -1  11        7.77        6.20      0.54 o
  -3  -1  11        2.86        2.20      0.47 o
  -2  -1  11        6.44        6.57      0.62 o
  -1  -1  11      313.86      324.86      4.17 o
   0  -1  11       30.16       28.97      1.01 o
   1  -1  11       48.29       41.83      1.44 o
   2  -1  11       22.89       19.71      1.13 o
   3  -1  11       31.74       24.08      1.33 o
   4  -1  11        6.48        3.35      0.76 o
   5  -1  11       58.27       50.66      1.56 o
   6  -1  11       38.24       39.23      1.69 o
   7  -1  11        2.64        4.25      1.89 o
 -10   0  11        1.69        2.60      1.65 o
  -9   0  11        0.06       -0.24      1.18 o
  -8   0  11        1.36        2.20      1.08 o
  -7   0  11        0.57        0.42      0.55 o
  -6   0  11        5.09        4.42      0.61 o
  -5   0  11        4.95        8.01      0.73 o
  -4   0  11       48.22       51.84      1.15 o
  -3   0  11       35.39       39.17      1.12 o
  -2   0  11      240.88      228.80      3.70 o
  -1   0  11      671.93      671.86      8.13 o
   0   0  11      129.73      132.33      2.34 o
   1   0  11      136.04      124.28      2.36 o
   2   0  11       97.64       91.57      2.16 o
   3   0  11       23.69       25.83      1.36 o
   4   0  11       65.09       63.51      1.82 o
   5   0  11        1.20        1.32      0.62 o
   6   0  11        6.69        6.78      0.86 o
   7   0  11       65.68       62.83      4.72 o
 -10   1  11        2.64        1.89      1.42 o
  -9   1  11       51.39       51.96      3.31 o
  -8   1  11       19.90       18.66      2.13 o
  -7   1  11       76.31       79.54      1.67 o
  -6   1  11       45.68       54.68      1.40 o
  -5   1  11        5.59        5.37      0.58 o
  -4   1  11       22.07       19.53      0.85 o
  -3   1  11        0.00       -0.29      0.47 o
  -2   1  11       24.90       24.79      1.15 o
  -1   1  11       12.90       15.18      0.83 o
   0   1  11       48.59       44.38      1.94 o
   1   1  11      102.83      103.99      2.53 o
   2   1  11       67.10       60.21      1.80 o
   3   1  11      120.86      116.96      2.59 o
   4   1  11      175.11      181.52      3.48 o
   5   1  11        2.99        2.58      0.80 o
   6   1  11       11.36       13.23      2.60 o
   7   1  11        0.81        0.71      1.65 o
 -10   2  11        0.12       -1.18      1.18 o
  -9   2  11       25.04       22.91      2.60 o
  -8   2  11       16.47       18.55      1.22 o
  -7   2  11       25.90       26.94      2.67 o
  -6   2  11       27.16       28.47      1.36 o
  -5   2  11        0.27        0.64      0.58 o
  -4   2  11        9.65        7.67      0.69 o
  -3   2  11       39.17       38.85      1.43 o
  -2   2  11      127.33      120.27      2.98 o
  -1   2  11      279.77      274.64      5.51 o
   0   2  11      509.71      521.30      9.44 o
   1   2  11      125.96      116.13      5.81 o
   2   2  11       23.95       27.81      1.77 o
   3   2  11        3.00        1.62      0.72 o
   4   2  11       14.25       13.81      1.07 o
   5   2  11        1.81        3.13      0.82 o
   6   2  11        6.26        3.78      2.13 o
 -10   3  11        0.75        0.47      1.42 o
  -9   3  11       14.68       16.30      2.36 o
  -8   3  11        0.53        0.27      0.61 o
  -7   3  11       17.48       17.56      1.15 o
  -6   3  11        1.00       -0.32      0.54 o
  -5   3  11        1.07        0.98      0.48 o
  -4   3  11       41.70       39.08      2.14 o
  -3   3  11       46.85       45.31      1.77 o
  -2   3  11       48.73       46.64      1.98 o
  -1   3  11      391.00      419.93      7.68 o
   0   3  11       53.53       51.87      1.87 o
   1   3  11       18.65       15.76      1.40 o
   2   3  11       18.93       13.40      1.31 o
   3   3  11        0.23        0.22      0.65 o
   4   3  11        3.59        4.13      0.86 o
   5   3  11        0.42       -0.11      0.73 o
 -10   4  11        0.87        0.94      1.42 o
  -9   4  11        3.76        5.67      1.65 o
  -8   4  11        1.17        1.03      0.63 o
  -7   4  11       21.22       21.37      1.05 o
  -6   4  11       42.06       42.36      1.92 o
  -5   4  11       14.66       15.80      1.05 o
  -4   4  11        4.60        4.83      0.83 o
  -3   4  11        0.17       -0.48      0.80 o
  -2   4  11      139.39      144.01      5.03 o
  -1   4  11       71.23       64.59      2.39 o
   0   4  11        0.26       -0.24      0.96 o
   1   4  11        3.16        3.89      1.24 o
   2   4  11        4.51        4.19      1.02 o
   3   4  11        5.92        4.65      1.11 o
   4   4  11        0.89        1.49      0.76 o
   5   4  11        0.02        0.13      0.73 o
 -10   5  11        0.49       -0.47      1.42 o
  -9   5  11        5.91        6.14      1.65 o
  -8   5  11        0.92        0.08      0.53 o
  -7   5  11       34.38       34.66      1.92 o
  -6   5  11       22.55       22.44      2.60 o
  -5   5  11       36.45       39.75      1.62 o
  -4   5  11      100.30      112.44      2.99 o
  -3   5  11       78.18       79.17      4.19 o
  -2   5  11        0.03        3.31      1.07 o
  -1   5  11       82.20       88.07      6.97 o
   0   5  11       18.91       15.93      1.81 o
   1   5  11       16.69       15.19      2.48 o
   2   5  11       34.62       32.87      2.51 o
   3   5  11        4.50        4.35      1.41 o
   4   5  11       29.99       40.52      1.84 o
 -10   6  11        1.12        2.83      1.65 o
  -9   6  11        5.54        6.61      1.89 o
  -8   6  11        0.22        0.71      1.65 o
  -7   6  11        8.92        8.27      2.13 o
  -6   6  11       33.78       30.81      2.15 o
  -5   6  11        0.49        1.45      1.22 o
  -4   6  11       17.94       21.30      1.52 o
  -3   6  11        4.46        2.27      0.97 o
  -2   6  11        7.51        5.22      1.11 o
  -1   6  11        0.41       -0.98      1.13 o
   0   6  11        8.36        6.01      1.41 o
   1   6  11        0.68        1.32      1.42 o
   2   6  11        0.29        0.74      1.30 o
   3   6  11        5.99       10.12      1.92 o
  -9   7  11        1.77        2.13      1.65 o
  -8   7  11        0.14        2.36      1.89 o
  -7   7  11        0.61        1.18      1.65 o
  -6   7  11       26.45       25.63      2.36 o
  -5   7  11        0.61        1.26      0.78 o
  -4   7  11        2.68        1.04      0.94 o
  -3   7  11        5.45        6.24      1.25 o
  -2   7  11       12.94       13.71      1.75 o
  -1   7  11        8.14       10.51      2.95 o
   0   7  11        6.77        6.65      1.65 o
   1   7  11       19.23       22.44      2.34 o
   2   7  11       22.53       26.69      3.78 o
  -8   8  11       10.24        8.74      2.36 o
  -7   8  11        0.31        3.07      1.89 o
  -6   8  11        0.89       -1.65      1.65 o
  -5   8  11        7.95       10.10      1.14 o
  -4   8  11        4.48        3.44      0.93 o
  -3   8  11        3.60        3.07      1.31 o
  -2   8  11        0.10       -0.43      1.24 o
  -1   8  11        2.74        3.36      1.48 o
   0   8  11        1.09        0.50      1.89 o
  -7   9  11        1.19        2.13      2.13 o
  -6   9  11        1.80        6.85      2.60 o
  -5   9  11        0.98        3.04      1.22 o
  -4   9  11        1.02        0.00      3.78 o
  -3   9  11        4.01        5.69      1.53 o
  -2   9  11        0.19        0.47      1.65 o
   0 -11  12        0.13       -0.12      0.96 o
   1 -11  12       11.34       10.01      1.29 o
   2 -11  12        0.07       -0.61      0.95 o
   3 -11  12        1.05        0.85      0.99 o
   4 -11  12        0.23       -0.87      1.02 o
  -2 -10  12        0.33        0.30      1.11 o
  -1 -10  12        0.14        0.78      0.98 o
   0 -10  12        0.55       -0.25      0.86 o
   1 -10  12       22.12       25.96      1.64 o
   2 -10  12        2.03        2.57      1.01 o
   3 -10  12       48.51       45.69      2.52 o
   4 -10  12        2.84        1.90      0.90 o
   5 -10  12        3.58        3.63      1.26 o
   6 -10  12        3.80        5.92      1.28 o
  -4  -9  12        0.00       -1.26      2.01 o
  -3  -9  12        0.16       -0.93      0.93 o
  -2  -9  12       22.08       21.74      1.40 o
  -1  -9  12       14.13       13.82      1.28 o
   0  -9  12        1.51        2.15      0.90 o
   1  -9  12       54.59       58.30      2.10 o
   2  -9  12       12.51       11.81      1.33 o
   3  -9  12        8.20       11.66      1.20 o
   4  -9  12        3.36        3.67      0.87 o
   5  -9  12        6.29        8.85      0.97 o
   6  -9  12        0.68        1.65      0.97 o
   7  -9  12        8.81        8.50      2.83 o
  -5  -8  12        0.99        3.33      1.75 o
  -4  -8  12        0.36        0.73      0.95 o
  -3  -8  12        0.83        0.47      0.82 o
  -2  -8  12       18.33       18.23      1.29 o
  -1  -8  12       26.88       24.41      1.40 o
   0  -8  12       50.12       43.78      2.25 o
   1  -8  12      100.62      102.42      2.66 o
   2  -8  12       10.99       10.96      1.33 o
   3  -8  12        0.09       -0.76      0.76 o
   4  -8  12       44.20       41.03      1.66 o
   5  -8  12       39.76       41.10      1.48 o
   6  -8  12        2.16        1.71      1.18 o
   7  -8  12        0.85        0.24      1.89 o
  -6  -7  12        0.00       -0.12      1.54 o
  -5  -7  12        1.33        2.60      1.50 o
  -4  -7  12        2.89        2.44      0.95 o
  -3  -7  12        0.63       -0.79      0.79 o
  -2  -7  12       47.00       40.10      1.61 o
  -1  -7  12       20.65       17.32      1.16 o
   0  -7  12        0.32        1.11      0.72 o
   1  -7  12        4.12        8.49      1.02 o
   2  -7  12      216.17      221.41      3.69 o
   3  -7  12        1.04       -0.44      0.62 o
   4  -7  12        1.99        1.64      0.74 o
   5  -7  12        7.79        7.94      0.98 o
   6  -7  12        0.06        0.47      0.75 o
   7  -7  12        0.55       -1.65      1.65 o
  -7  -6  12        0.30       -0.28      1.41 o
  -6  -6  12        1.12        0.43      1.41 o
  -5  -6  12        1.03        0.50      1.41 o
  -4  -6  12       38.15       34.34      2.21 o
  -3  -6  12        5.94        4.34      1.16 o
  -2  -6  12        0.10       -0.62      0.62 o
  -1  -6  12        0.83        0.32      0.65 o
   0  -6  12        4.14        5.02      0.83 o
   1  -6  12        1.69        0.35      0.73 o
   2  -6  12      231.52      234.47      3.93 o
   3  -6  12       32.30       30.15      1.64 o
   4  -6  12       68.96       62.67      1.94 o
   5  -6  12        2.81        2.37      0.81 o
   6  -6  12       15.68       14.53      1.07 o
   7  -6  12        5.36        3.31      1.89 o
   8  -6  12        0.04        0.00      1.65 o
  -8  -5  12        2.85        3.99      2.72 o
  -7  -5  12        7.05        9.47      1.75 o
  -6  -5  12        4.85        7.19      1.58 o
  -5  -5  12        7.88        6.70      1.58 o
  -4  -5  12       12.62       13.28      1.00 o
  -3  -5  12       20.80       23.17      1.19 o
  -2  -5  12        4.69        3.80      1.02 o
  -1  -5  12      351.96      356.52      5.05 o
   0  -5  12      407.46      391.92      6.03 o
   1  -5  12       11.03       10.67      0.81 o
   2  -5  12       46.28       42.97      1.72 o
   3  -5  12      196.24      199.09      5.08 o
   4  -5  12       15.05       14.29      1.10 o
   5  -5  12        3.98        2.55      0.73 o
   6  -5  12       12.77       10.29      0.98 o
   7  -5  12       11.42       10.16      2.36 o
   8  -5  12        0.01       -0.94      1.65 o
  -8  -4  12        0.00       -0.47      1.31 o
  -7  -4  12       10.18       13.04      2.60 o
  -6  -4  12        3.27        3.49      1.41 o
  -5  -4  12        4.43        6.86      1.50 o
  -4  -4  12       51.71       49.06      1.64 o
  -3  -4  12      102.02       94.99      2.06 o
  -2  -4  12        5.36        6.19      0.83 o
  -1  -4  12       52.13       50.60      1.85 o
   0  -4  12        3.30        6.02      0.72 o
   1  -4  12      619.99      608.01      8.60 o
   2  -4  12        3.89        2.83      0.81 o
   3  -4  12       55.02       47.49      1.73 o
   4  -4  12       66.86       64.73      1.95 o
   5  -4  12        3.30        2.23      0.72 o
   6  -4  12        0.49       -0.60      0.60 o
   7  -4  12        1.55        0.71      1.65 o
   8  -4  12        0.04       -0.71      1.65 o
  -9  -3  12        1.48        2.32      1.35 o
  -8  -3  12        4.51        4.80      1.48 o
  -7  -3  12        9.27        9.20      1.04 o
  -6  -3  12       19.96       18.10      1.92 o
  -5  -3  12        0.01       -1.00      1.00 o
  -4  -3  12       45.41       44.80      1.58 o
  -3  -3  12       61.83       60.39      1.64 o
  -2  -3  12       18.82       16.59      1.03 o
  -1  -3  12      226.69      223.07      3.17 o
   0  -3  12      203.29      194.40      3.27 o
   1  -3  12      476.13      479.72      6.33 o
   2  -3  12       97.84       86.82      3.03 o
   3  -3  12        7.92        6.05      0.84 o
   4  -3  12        3.41        1.90      0.71 o
   5  -3  12        5.11        7.22      0.84 o
   6  -3  12        0.22       -0.28      0.94 o
   7  -3  12        2.32        4.02      1.89 o
  -9  -2  12        0.41        0.94      1.65 o
  -8  -2  12        4.45        4.06      1.77 o
  -7  -2  12        0.98        1.31      0.78 o
  -6  -2  12        5.29        4.57      0.86 o
  -5  -2  12       18.06       16.45      1.20 o
  -4  -2  12       68.83       70.50      1.60 o
  -3  -2  12       14.20       13.38      0.92 o
  -2  -2  12      481.20      483.71      5.63 o
  -1  -2  12      459.31      458.71      6.82 o
   0  -2  12       27.88       30.98      1.37 o
   1  -2  12      117.34      113.50      2.35 o
   2  -2  12        1.59        0.99      0.69 o
   3  -2  12       15.01       11.82      0.99 o
   4  -2  12        6.96        5.59      0.78 o
   5  -2  12        3.01        1.27      0.65 o
   6  -2  12        0.18        0.08      0.63 o
   7  -2  12        3.22        4.25      1.89 o
 -10  -1  12        0.01       -0.71      1.42 o
  -9  -1  12        1.31        0.94      1.42 o
  -8  -1  12       71.69       74.00      4.02 o
  -7  -1  12       64.46       71.90      1.69 o
  -6  -1  12      119.32      139.13      2.83 o
  -5  -1  12        0.26        0.77      0.71 o
  -4  -1  12       23.81       22.12      0.94 o
  -3  -1  12       18.07       18.82      1.01 o
  -2  -1  12      256.58      254.21      4.18 o
  -1  -1  12       46.94       39.06      1.54 o
   0  -1  12        3.52        1.58      0.74 o
   1  -1  12       15.50       10.13      0.89 o
   2  -1  12      134.38      116.60      2.61 o
   3  -1  12        0.03        0.53      0.63 o
   4  -1  12       16.61       18.07      1.19 o
   5  -1  12        0.01       -0.56      0.59 o
   6  -1  12        0.91        0.79      0.82 o
   7  -1  12       22.38       27.63      3.54 o
 -10   0  12       14.65       17.24      2.36 o
  -9   0  12        1.84        1.89      1.42 o
  -8   0  12        5.46        3.07      1.65 o
  -7   0  12       28.82       30.90      1.14 o
  -6   0  12      146.94      162.20      2.88 o
  -5   0  12       34.14       42.93      1.69 o
  -4   0  12      140.21      148.17      2.45 o
  -3   0  12      205.80      207.59      4.17 o
  -2   0  12        1.23       -0.68      0.80 o
  -1   0  12      107.63      100.35      2.84 o
   0   0  12       26.37       28.56      1.26 o
   1   0  12       29.73       29.17      2.56 o
   2   0  12        1.73        1.49      0.72 o
   3   0  12      122.30      107.37      2.47 o
   4   0  12        2.36        3.99      0.84 o
   5   0  12       31.05       33.88      1.62 o
   6   0  12       29.67       28.31      2.24 o
 -10   1  12        5.80        7.32      1.89 o
  -9   1  12        0.65        0.47      1.42 o
  -8   1  12        0.66        1.89      1.65 o
  -7   1  12      115.40      128.65      2.40 o
  -6   1  12        3.50        2.79      0.61 o
  -5   1  12       18.36       20.46      1.20 o
  -4   1  12       59.86       60.76      1.50 o
  -3   1  12      125.54      125.97      3.09 o
  -2   1  12      131.99      130.81      6.17 o
  -1   1  12      344.07      339.65      8.35 o
   0   1  12       18.73       16.54      2.01 o
   1   1  12       92.97       82.23      2.19 o
   2   1  12        0.23       -0.61      0.61 o
   3   1  12        1.98        2.08      0.74 o
   4   1  12       32.06       29.16      1.44 o
   5   1  12        7.41        6.74      0.96 o
   6   1  12       12.80       11.10      2.60 o
 -10   2  12        0.07        0.94      1.65 o
  -9   2  12       23.65       24.80      2.83 o
  -8   2  12        4.47        5.57      0.85 o
  -7   2  12        1.25       -0.03      0.77 o
  -6   2  12        4.26        4.32      0.73 o
  -5   2  12       11.55        9.59      1.41 o
  -4   2  12       17.03       16.35      1.20 o
  -3   2  12       86.54       86.36      4.36 o
  -2   2  12        7.25        7.10      1.17 o
  -1   2  12        5.41        4.06      1.29 o
   0   2  12        0.40       -0.54      0.80 o
   1   2  12      259.90      253.41      5.26 o
   2   2  12        1.02        2.17      0.69 o
   3   2  12        0.74        1.35      0.74 o
   4   2  12        1.10        0.31      1.09 o
   5   2  12        4.52        3.41      0.87 o
 -10   3  12        3.14        3.31      1.65 o
  -9   3  12       14.72       14.41      2.36 o
  -8   3  12        0.14        0.13      0.40 o
  -7   3  12        2.17        2.22      0.69 o
  -6   3  12        0.92       -0.24      1.42 o
  -5   3  12        8.84        8.63      1.42 o
  -4   3  12        1.97        0.72      0.71 o
  -3   3  12       31.41       30.73      1.70 o
  -2   3  12      199.21      192.87      4.23 o
  -1   3  12        8.46        6.46      1.11 o
   0   3  12       22.55       23.61      4.02 o
   1   3  12       36.23       32.65      3.07 o
   2   3  12        0.16       -0.44      0.86 o
   3   3  12        0.87        0.73      0.88 o
   4   3  12        0.37        0.41      0.75 o
   5   3  12        3.56        4.28      0.96 o
 -10   4  12        1.28        1.89      1.65 o
  -9   4  12        7.57        7.32      1.89 o
  -8   4  12        3.79        3.29      0.94 o
  -7   4  12        0.83       -0.79      0.79 o
  -6   4  12       22.35       21.73      2.83 o
  -5   4  12        0.86        0.77      0.82 o
  -4   4  12        8.63        6.61      1.34 o
  -3   4  12       13.12       12.35      1.27 o
  -2   4  12       25.81       24.74      1.66 o
  -1   4  12      131.69      135.81      5.01 o
   0   4  12        1.38        2.01      1.17 o
   1   4  12        4.48        6.60      2.24 o
   2   4  12       25.17       28.31      5.08 o
   3   4  12        3.21        5.96      1.14 o
   4   4  12        0.20       -0.39      0.86 o
 -10   5  12        0.18       -1.42      1.42 o
  -9   5  12        2.81        3.78      1.65 o
  -8   5  12        3.78        0.94      1.42 o
  -7   5  12        6.65        9.45      2.13 o
  -6   5  12       51.25       51.49      4.02 o
  -5   5  12       15.24       16.04      1.39 o
  -4   5  12        7.74        8.23      1.14 o
  -3   5  12       55.16       56.62      2.29 o
  -2   5  12       47.15       52.83      2.29 o
  -1   5  12       60.30       70.84      8.98 o
   0   5  12        5.42        5.39      2.13 o
   1   5  12        0.93        1.77      1.17 o
   2   5  12        2.46        1.42      1.34 o
   3   5  12        0.65        0.00      1.34 o
  -9   6  12        5.11        3.54      1.89 o
  -8   6  12        6.15        5.43      2.13 o
  -7   6  12       35.08       33.07      3.54 o
  -6   6  12       13.93       12.80      2.24 o
  -5   6  12       10.56       11.75      1.35 o
  -4   6  12       11.76       10.42      1.28 o
  -3   6  12        1.74        0.54      0.94 o
  -2   6  12        0.21        1.55      1.13 o
  -1   6  12       17.45       19.47      3.19 o
   0   6  12        0.26        1.51      1.42 o
   1   6  12       25.28       33.32      2.58 o
   2   6  12        0.84        0.51      1.41 o
  -8   7  12        4.19        5.90      2.13 o
  -7   7  12        0.09        0.94      1.89 o
  -6   7  12        2.49        2.36      1.89 o
  -5   7  12        2.46        3.07      0.96 o
  -4   7  12        0.46        1.07      1.00 o
  -3   7  12       19.28       21.57      2.15 o
  -2   7  12       29.07       36.89      2.72 o
  -1   7  12       19.94       24.36      2.72 o
   0   7  12       27.35       31.54      2.66 o
  -7   8  12        8.62        8.27      2.36 o
  -6   8  12        0.17        2.83      1.89 o
  -5   8  12        2.17        4.64      1.22 o
  -4   8  12        1.64       -0.19      1.18 o
  -3   8  12        0.08        0.14      1.24 o
  -2   8  12        0.83        2.49      1.48 o
  -1   8  12        4.79       10.93      1.92 o
  -1 -10  13        0.04       -0.90      0.90 o
   0 -10  13        9.20       11.10      1.29 o
   1 -10  13        9.96        9.16      1.22 o
   2 -10  13        2.63        0.22      0.91 o
   3 -10  13        2.36        2.41      1.16 o
   4 -10  13        1.03        0.87      0.88 o
   5 -10  13        0.23        0.91      1.16 o
  -3  -9  13        7.89       11.29      1.36 o
  -2  -9  13       12.23       11.35      1.49 o
  -1  -9  13        5.23        4.36      1.06 o
   0  -9  13        2.21        1.98      0.96 o
   1  -9  13       37.02       44.19      2.08 o
   2  -9  13       37.03       36.60      1.87 o
   3  -9  13        7.42        9.94      1.20 o
   4  -9  13        2.81        2.35      0.93 o
   5  -9  13        5.46        5.29      0.93 o
   6  -9  13        6.61        6.96      1.32 o
  -4  -8  13       37.07       35.85      1.99 o
  -3  -8  13        1.83        2.61      1.10 o
  -2  -8  13        2.88        2.32      0.97 o
  -1  -8  13        0.42        1.00      0.86 o
   0  -8  13        5.98        4.33      0.96 o
   1  -8  13       24.37       23.31      1.52 o
   2  -8  13       22.87       23.58      1.62 o
   3  -8  13        0.55       -0.74      0.74 o
   4  -8  13        3.37        4.24      0.78 o
   5  -8  13       15.78       18.23      1.13 o
   6  -8  13        3.24        4.46      0.86 o
  -5  -7  13        0.01       -0.94      1.42 o
  -4  -7  13        0.91        0.82      0.81 o
  -3  -7  13       35.95       32.18      1.75 o
  -2  -7  13       29.75       29.84      1.49 o
  -1  -7  13        4.89        6.41      0.93 o
   0  -7  13       29.82       26.43      1.52 o
   1  -7  13       20.33       20.09      1.50 o
   2  -7  13       26.34       26.44      1.64 o
   3  -7  13        4.98        4.90      0.79 o
   4  -7  13        5.86        5.75      0.84 o
   5  -7  13        0.31        0.42      0.92 o
   6  -7  13        3.35        3.75      0.89 o
   7  -7  13        0.24       -1.65      1.65 o
  -6  -6  13       12.34       13.36      3.90 o
  -5  -6  13       16.41       19.31      2.32 o
  -4  -6  13        1.60        1.74      0.91 o
  -3  -6  13       13.74        9.89      1.15 o
  -2  -6  13        2.52        2.18      0.85 o
  -1  -6  13        1.17        0.28      0.72 o
   0  -6  13       50.75       48.95      1.82 o
   1  -6  13        1.11        0.96      0.80 o
   2  -6  13        4.97        1.55      0.72 o
   3  -6  13        0.08       -0.74      0.74 o
   4  -6  13        4.16        3.72      0.86 o
   5  -6  13        3.49        4.04      0.86 o
   6  -6  13        1.75        3.13      0.82 o
   7  -6  13        0.26        0.47      1.89 o
  -7  -5  13        7.89        4.74      1.75 o
  -6  -5  13        8.01        6.17      1.75 o
  -5  -5  13       35.15       31.65      4.49 o
  -4  -5  13       46.27       53.16      2.17 o
  -3  -5  13       23.67       22.75      1.41 o
  -2  -5  13       39.54       44.81      1.72 o
  -1  -5  13        0.20        0.41      0.84 o
   0  -5  13        1.26        1.79      0.74 o
   1  -5  13      182.70      183.40      3.19 o
   2  -5  13       16.04       13.44      1.15 o
   3  -5  13       20.33       17.43      1.25 o
   4  -5  13        1.86        2.41      0.78 o
   5  -5  13        0.74       -0.54      0.72 o
   6  -5  13        4.31        2.09      0.76 o
   7  -5  13        0.53       -0.94      1.65 o
  -8  -4  13        0.03        1.46      1.41 o
  -7  -4  13        9.93        7.74      1.75 o
  -6  -4  13        1.74        3.62      1.48 o
  -5  -4  13        0.23        0.14      1.24 o
  -4  -4  13       53.02       51.70      1.75 o
  -3  -4  13      207.80      210.65      3.49 o
  -2  -4  13      345.78      354.29      7.63 o
  -1  -4  13        5.15        3.47      0.80 o
   0  -4  13       46.09       40.34      1.39 o
   1  -4  13       12.46       12.29      1.28 o
   2  -4  13        1.04       -0.43      0.99 o
   3  -4  13       12.39       11.88      1.13 o
   4  -4  13       11.53       11.00      1.03 o
   5  -4  13       26.31       31.30      1.47 o
   6  -4  13       31.74       27.65      1.38 o
   7  -4  13       17.42       16.30      3.07 o
  -8  -3  13       11.91       13.14      2.24 o
  -7  -3  13       30.12       28.25      2.49 o
  -6  -3  13        6.00        4.64      1.41 o
  -5  -3  13       40.87       33.99      2.95 o
  -4  -3  13        4.12        7.83      0.95 o
  -3  -3  13        1.24        1.58      0.68 o
  -2  -3  13      145.11      147.11      2.78 o
  -1  -3  13        1.62        2.76      0.80 o
   0  -3  13        3.21        1.67      0.80 o
   1  -3  13        0.25        0.12      0.69 o
   2  -3  13        4.13        3.74      0.84 o
   3  -3  13        3.40        1.79      0.72 o
   4  -3  13       30.99       30.96      2.05 o
   5  -3  13        0.24       -0.72      0.72 o
   6  -3  13        1.65        2.03      0.96 o
   7  -3  13        0.73        0.71      1.89 o
  -9  -2  13        4.05        5.43      1.89 o
  -8  -2  13        0.51        1.02      2.24 o
  -7  -2  13        0.16       -0.98      1.13 o
  -6  -2  13        5.41        5.90      1.48 o
  -5  -2  13       13.02       12.28      1.67 o
  -4  -2  13      133.89      143.81      2.95 o
  -3  -2  13        0.48        1.37      0.77 o
  -2  -2  13      111.16      104.33      2.03 o
  -1  -2  13       10.12       11.41      1.32 o
   0  -2  13       79.81       78.18      2.16 o
   1  -2  13       36.75       34.09      2.05 o
   2  -2  13       70.80       58.37      2.45 o
   3  -2  13        5.09        3.85      0.80 o
   4  -2  13       11.78       13.27      1.05 o
   5  -2  13       20.38       23.39      1.31 o
   6  -2  13        3.43        2.20      0.85 o
  -9  -1  13       14.39       22.20      2.83 o
  -8  -1  13        1.71        0.61      1.24 o
  -7  -1  13        8.23        9.76      1.69 o
  -6  -1  13        5.41        4.97      1.41 o
  -5  -1  13       67.53       77.94      4.25 o
  -4  -1  13       23.89       25.68      1.34 o
  -3  -1  13       87.74       87.80      2.06 o
  -2  -1  13      516.22      526.23      7.53 o
  -1  -1  13       10.53        6.94      1.25 o
   0  -1  13        6.66        6.66      0.92 o
   1  -1  13        4.92        4.07      0.95 o
   2  -1  13       55.09       50.17      1.91 o
   3  -1  13        1.11        1.23      0.72 o
   4  -1  13        4.18        4.67      0.86 o
   5  -1  13        1.03        1.86      0.73 o
   6  -1  13       14.24       11.81      1.24 o
  -9   0  13        3.72        0.00      1.65 o
  -8   0  13        2.60        1.65      1.65 o
  -7   0  13       14.23       17.44      1.28 o
  -6   0  13        0.08        1.42      1.17 o
  -5   0  13      153.88      155.49      4.76 o
  -4   0  13      171.03      175.04      3.82 o
  -3   0  13        3.20        1.89      0.88 o
  -2   0  13        0.28       -1.26      1.26 o
  -1   0  13       42.69       32.58      1.84 o
   0   0  13      161.90      162.01      5.86 o
   1   0  13       29.05       25.72      1.39 o
   2   0  13        3.75        2.28      0.72 o
   3   0  13        9.66        7.61      1.50 o
   4   0  13       21.72       24.15      1.96 o
   5   0  13       23.45       29.54      2.40 o
   6   0  13       29.90       26.67      1.67 o
  -9   1  13       32.46       27.87      3.07 o
  -8   1  13       19.19       19.84      2.60 o
  -7   1  13       52.85       58.81      4.25 o
  -6   1  13       12.18       13.21      1.58 o
  -5   1  13      118.45      112.49      8.50 o
  -4   1  13       13.72       12.72      1.07 o
  -3   1  13      163.65      161.46      3.68 o
  -2   1  13        9.33       10.32      1.21 o
  -1   1  13        9.86        8.71      1.14 o
   0   1  13       22.85       18.10      1.84 o
   1   1  13        1.68        0.69      1.28 o
   2   1  13        0.25       -0.62      0.62 o
   3   1  13        3.83        3.82      0.86 o
   4   1  13        4.20        7.41      1.01 o
   5   1  13       20.09       25.18      1.55 o
 -10   2  13       11.24        9.68      2.13 o
  -9   2  13        0.78        0.71      1.65 o
  -8   2  13        8.25        6.38      1.89 o
  -7   2  13       50.27       49.60      3.78 o
  -6   2  13       16.77       14.42      1.67 o
  -5   2  13        1.37        0.35      0.64 o
  -4   2  13       22.26       20.78      1.45 o
  -3   2  13       85.56       83.21      2.57 o
  -2   2  13       11.01       10.09      1.21 o
  -1   2  13        4.61        0.90      1.05 o
   0   2  13        0.01       -0.33      0.96 o
   1   2  13        3.51        2.19      1.13 o
   2   2  13       14.62       16.95      1.39 o
   3   2  13        0.30        0.08      0.74 o
   4   2  13        1.69        3.07      0.82 o
   5   2  13        0.21       -0.41      0.82 o
  -9   3  13        6.41        8.74      2.13 o
  -8   3  13        0.01       -0.28      0.82 o
  -7   3  13        1.06        1.18      1.65 o
  -6   3  13       32.52       36.14      3.54 o
  -5   3  13        5.88        4.91      0.85 o
  -4   3  13        0.00        0.31      0.73 o
  -3   3  13        1.89        1.45      0.90 o
  -2   3  13       49.11       42.21      2.08 o
  -1   3  13       12.43       10.13      1.48 o
   0   3  13       16.54       18.39      1.92 o
   1   3  13        1.69        2.48      1.17 o
   2   3  13        2.61        2.70      0.94 o
   3   3  13        0.01       -0.07      0.83 o
   4   3  13        2.93        4.19      1.00 o
  -9   4  13        0.10       -0.71      1.65 o
  -8   4  13        1.20        0.71      1.65 o
  -7   4  13        1.16        0.00      1.65 o
  -6   4  13        1.09        2.36      1.65 o
  -5   4  13        3.94        3.23      1.30 o
  -4   4  13        1.68        1.04      0.83 o
  -3   4  13       40.54       41.67      2.08 o
  -2   4  13      160.03      153.09      5.58 o
  -1   4  13       65.92       75.76      3.23 o
   0   4  13       12.47       13.28      1.75 o
   1   4  13        1.30        2.76      1.54 o
   2   4  13        0.34       -0.12      1.17 o
   3   4  13        4.37        6.40      1.21 o
  -9   5  13        0.01       -0.94      1.65 o
  -8   5  13        3.67        5.20      2.13 o
  -7   5  13        0.02       -0.24      1.65 o
  -6   5  13        2.60        4.25      1.89 o
  -5   5  13        2.16        2.31      1.00 o
  -4   5  13       46.25       45.69      2.15 o
  -3   5  13       94.88      101.53      3.12 o
  -2   5  13        0.00        0.76      1.18 o
  -1   5  13        6.49        7.19      1.58 o
   0   5  13        2.56        0.60      1.65 o
   1   5  13        1.41        3.96      1.41 o
   2   5  13       32.19       39.23      2.92 o
  -8   6  13        0.10       -0.24      1.65 o
  -7   6  13        9.66        6.38      2.13 o
  -6   6  13        0.00       -1.42      1.65 o
  -5   6  13        5.27        6.08      1.18 o
  -4   6  13        0.16        0.77      1.00 o
  -3   6  13        6.12        4.74      3.42 o
  -2   6  13        2.17       -0.66      1.18 o
  -1   6  13        0.03       -1.42      1.42 o
   0   6  13        0.02        0.43      1.18 o
   1   6  13       16.74       21.90      3.78 o
  -7   7  13        4.89        3.54      2.13 o
  -6   7  13        6.26        7.32      2.36 o
  -5   7  13        1.32        1.08      1.77 o
  -4   7  13        0.56        2.66      1.08 o
  -3   7  13        4.01        7.61      1.53 o
  -2   7  13       12.68       16.42      1.98 o
  -1   7  13        2.51        3.63      1.53 o
  -5   8  13        3.98        7.32      1.89 o
  -4   8  13        0.50       -0.06      2.13 o
   0 -10  14       11.59       12.08      1.42 o
   1 -10  14        2.71        2.01      1.05 o
   2 -10  14       15.02       18.37      1.55 o
   3 -10  14        0.02        0.94      0.96 o
  -2  -9  14        4.87        6.76      1.39 o
  -1  -9  14        3.20        1.51      0.98 o
   0  -9  14        7.31        5.85      1.12 o
   1  -9  14       18.90       18.46      1.50 o
   2  -9  14        0.00       -0.13      0.88 o
   3  -9  14        0.07       -0.70      0.84 o
   4  -9  14        2.55        2.27      1.23 o
   5  -9  14        4.22        4.49      2.36 o
  -4  -8  14        0.44       -1.01      1.58 o
  -3  -8  14        1.09        1.62      0.95 o
  -2  -8  14        0.07       -0.86      0.86 o
  -1  -8  14        1.86        2.83      0.98 o
   0  -8  14       57.95       68.31      2.33 o
   1  -8  14        3.20        1.88      0.91 o
   2  -8  14        5.89        3.61      0.99 o
   3  -8  14        0.12       -0.52      0.81 o
   4  -8  14        2.36        3.47      0.90 o
   5  -8  14        3.51        3.48      0.89 o
  -5  -7  14       12.48       12.86      2.25 o
  -4  -7  14        3.67        3.50      1.05 o
  -3  -7  14        1.26        2.10      0.94 o
  -2  -7  14       12.79       10.69      1.09 o
  -1  -7  14        3.16        3.05      0.94 o
   0  -7  14        0.37        0.29      0.86 o
   1  -7  14        1.05        0.01      0.84 o
   2  -7  14       19.68       17.16      1.34 o
   3  -7  14        0.12        0.68      0.71 o
   4  -7  14        0.16       -0.13      0.73 o
   5  -7  14        0.21        0.31      0.84 o
   6  -7  14        1.25        0.74      0.84 o
  -6  -6  14        1.49        0.71      1.50 o
  -5  -6  14        5.15        3.07      1.58 o
  -4  -6  14       12.06       15.37      1.43 o
  -3  -6  14        0.46       -0.21      0.80 o
  -2  -6  14        0.79       -0.19      0.72 o
  -1  -6  14       31.87       29.02      1.46 o
   0  -6  14        0.42       -0.64      0.78 o
   1  -6  14       17.07       17.03      1.32 o
   2  -6  14        2.24        2.38      0.80 o
   3  -6  14       11.51       11.94      1.31 o
   4  -6  14       20.24       22.03      1.44 o
   5  -6  14        8.19       10.43      1.10 o
   6  -6  14        5.13        6.64      0.98 o
  -7  -5  14        2.50        4.22      1.65 o
  -6  -5  14        0.22       -0.53      1.41 o
  -5  -5  14        0.15       -0.61      2.13 o
  -4  -5  14        2.12        1.61      0.88 o
  -3  -5  14       13.11       14.79      1.24 o
  -2  -5  14        6.49        5.91      0.87 o
  -1  -5  14        2.10        1.94      0.77 o
   0  -5  14       28.33       30.33      1.60 o
   1  -5  14        0.98        1.19      0.70 o
   2  -5  14        8.61        5.20      1.04 o
   3  -5  14       24.22       21.58      1.39 o
   4  -5  14        0.91        0.67      0.76 o
   5  -5  14        1.15        2.24      0.84 o
   6  -5  14        0.01       -0.71      0.71 o
  -7  -4  14        2.76        5.47      1.65 o
  -6  -4  14        7.59        9.93      1.92 o
  -5  -4  14        7.00        5.37      3.07 o
  -4  -4  14        4.71        2.53      0.83 o
  -3  -4  14        1.64        1.95      0.79 o
  -2  -4  14        3.87        3.46      0.81 o
  -1  -4  14        0.35       -0.02      0.75 o
   0  -4  14      155.14      149.35      2.81 o
   1  -4  14        0.82        0.32      0.90 o
   2  -4  14       51.33       43.68      2.01 o
   3  -4  14        6.79        6.98      0.96 o
   4  -4  14        0.18       -0.15      0.74 o
   5  -4  14        2.65        3.21      0.87 o
   6  -4  14        0.13       -0.62      0.82 o
  -8  -3  14        0.53        1.31      1.41 o
  -7  -3  14        2.63        1.06      1.34 o
  -6  -3  14       16.11       15.76      2.13 o
  -5  -3  14       15.44       14.10      2.00 o
  -4  -3  14       36.84       40.32      1.73 o
  -3  -3  14       64.92       62.35      1.79 o
  -2  -3  14        9.90       10.62      0.98 o
  -1  -3  14       17.13       17.06      1.02 o
   0  -3  14        8.56        6.41      1.10 o
   1  -3  14       23.96       23.02      2.70 o
   2  -3  14        1.02        0.37      0.76 o
   3  -3  14       56.21       53.36      1.89 o
   4  -3  14       17.07       18.18      1.27 o
   5  -3  14        2.61        2.74      0.86 o
   6  -3  14        3.23        4.56      1.03 o
  -8  -2  14        3.00        0.24      1.34 o
  -7  -2  14       17.40       13.76      2.00 o
  -6  -2  14        0.14       -0.35      1.17 o
  -5  -2  14       67.57       75.33      3.51 o
  -4  -2  14       74.91       85.60      2.31 o
  -3  -2  14       10.60       14.86      1.10 o
  -2  -2  14       58.16       58.61      1.75 o
  -1  -2  14        7.93        7.51      1.00 o
   0  -2  14       26.63       27.26      1.63 o
   1  -2  14       82.79       77.19      2.48 o
   2  -2  14        8.47        7.93      0.99 o
   3  -2  14       34.32       38.47      1.70 o
   4  -2  14        4.88        3.58      0.91 o
   5  -2  14        0.68        0.24      0.75 o
   6  -2  14        0.42        1.05      1.00 o
  -9  -1  14        2.28        0.94      1.89 o
  -8  -1  14        0.09        0.24      1.65 o
  -7  -1  14       28.73       29.88      2.42 o
  -6  -1  14        3.38        2.64      1.41 o
  -5  -1  14      283.62      319.29      8.10 o
  -4  -1  14       46.53       41.76      1.73 o
  -3  -1  14        3.49        2.23      1.38 o
  -2  -1  14        1.94        0.24      0.82 o
  -1  -1  14       18.39       16.80      1.22 o
   0  -1  14       13.36       12.04      2.06 o
   1  -1  14       18.48       12.16      1.47 o
   2  -1  14       23.82       20.75      1.52 o
   3  -1  14       44.64       39.69      1.80 o
   4  -1  14        2.27        2.74      0.86 o
   5  -1  14        7.11        7.32      1.24 o
  -9   0  14        2.71        2.36      1.89 o
  -7   0  14       90.40      102.98      4.01 o
  -6   0  14        0.73        1.98      1.24 o
  -5   0  14        0.00       -1.18      1.18 o
  -4   0  14       68.62       72.89      2.10 o
  -3   0  14        5.53        8.01      1.55 o
  -2   0  14        2.88        1.73      0.94 o
  -1   0  14       54.04       48.51      2.15 o
   0   0  14        1.30        2.16      0.86 o
   1   0  14       13.68       11.37      1.21 o
   2   0  14       20.71       20.98      1.56 o
   3   0  14        6.10        5.08      0.93 o
   4   0  14        1.72        0.98      0.80 o
   5   0  14        3.93        5.82      1.54 o
  -9   1  14        3.05        1.65      1.89 o
  -8   1  14       34.35       35.73      1.82 o
  -7   1  14        8.97        3.78      1.89 o
  -6   1  14        0.10       -1.05      1.42 o
  -5   1  14        5.13        3.86      0.98 o
  -4   1  14        1.20        1.16      0.69 o
  -3   1  14       88.38       84.16      2.68 o
  -2   1  14        7.85        8.73      1.21 o
  -1   1  14        0.17        0.36      0.90 o
   0   1  14        0.50        1.09      0.80 o
   1   1  14        9.99        9.24      1.14 o
   2   1  14        1.02       -1.23      1.23 o
   3   1  14       10.46       13.71      1.39 o
   4   1  14        1.01       -0.62      0.76 o
  -9   2  14        8.06        9.92      2.36 o
  -8   2  14       40.72       41.10      3.78 o
  -7   2  14        0.72        1.65      1.89 o
  -6   2  14        2.58        2.60      1.89 o
  -5   2  14       14.94       13.09      1.15 o
  -4   2  14        4.15        4.55      1.13 o
  -3   2  14        0.01       -0.72      0.83 o
  -2   2  14        0.02       -0.46      0.86 o
  -1   2  14        2.12        1.96      1.08 o
   0   2  14       14.80       10.85      1.67 o
   1   2  14        0.00        0.32      0.80 o
   2   2  14        4.01        3.72      1.07 o
   3   2  14        3.89        3.91      1.92 o
   4   2  14        3.36        3.29      1.07 o
  -9   3  14        0.14       -1.18      1.65 o
  -8   3  14        1.13        0.24      1.65 o
  -7   3  14        0.16       -1.18      1.65 o
  -6   3  14        0.23       -0.24      1.65 o
  -5   3  14       14.48       14.70      1.24 o
  -4   3  14       13.90       12.22      1.25 o
  -3   3  14        4.47        3.22      1.07 o
  -2   3  14       35.59       33.79      2.02 o
  -1   3  14        7.23        6.76      1.48 o
   0   3  14        0.41        0.71      1.17 o
   1   3  14        5.66        8.09      1.89 o
   2   3  14        1.52       -0.59      1.36 o
   3   3  14       11.78       12.88      1.42 o
  -9   4  14        0.15       -1.65      1.65 o
  -8   4  14       15.59       20.08      3.07 o
  -7   4  14        0.15        0.24      1.89 o
  -6   4  14        5.54        5.20      2.13 o
  -5   4  14       50.88       57.51      2.40 o
  -4   4  14       19.93       17.51      1.49 o
  -3   4  14       11.01        6.89      1.17 o
  -2   4  14       27.36       32.81      2.38 o
  -1   4  14        8.27        9.47      1.65 o
   0   4  14        0.45        1.43      1.24 o
   1   4  14        0.01       -1.30      1.30 o
   2   4  14        3.06        3.79      1.14 o
  -8   5  14        0.03        0.94      2.13 o
  -7   5  14       16.98       18.66      3.07 o
  -6   5  14        0.60        2.60      2.13 o
  -5   5  14       16.48       16.13      1.57 o
  -4   5  14        7.19        7.04      1.17 o
  -3   5  14       34.42       40.50      2.22 o
  -2   5  14        8.94       10.58      1.70 o
  -1   5  14        0.23        0.61      1.24 o
   0   5  14        0.64        0.72      1.41 o
   1   5  14        3.48        4.11      1.58 o
  -7   6  14        1.39        2.60      2.13 o
  -6   6  14        0.38        1.18      2.13 o
  -5   6  14        0.00        0.35      1.00 o
  -4   6  14        7.34       10.04      1.35 o
  -3   6  14        0.40        0.24      1.22 o
  -2   6  14        9.89       11.46      1.81 o
  -1   6  14       10.68       13.64      2.04 o
  -5   7  14        2.07        1.70      1.18 o
  -4   7  14        6.81        6.18      1.57 o
  -3   7  14        1.41       -0.06      1.42 o
  -1  -9  15        0.22       -0.76      0.95 o
   0  -9  15        0.84        1.26      1.02 o
   1  -9  15        0.55        1.62      1.04 o
   2  -9  15        2.19        3.13      1.01 o
   3  -9  15        0.92        0.09      0.96 o
  -3  -8  15        0.50       -0.78      1.03 o
  -2  -8  15       25.28       29.33      3.35 o
  -1  -8  15        6.83        7.64      1.18 o
   0  -8  15        0.67        2.13      1.13 o
   1  -8  15        0.97        0.72      0.93 o
   2  -8  15        0.13        0.06      0.88 o
   3  -8  15        7.72        6.72      1.10 o
   4  -8  15        1.23       -0.63      0.80 o
  -4  -7  15        0.03        0.20      1.07 o
  -3  -7  15        3.51        4.92      1.07 o
  -2  -7  15        5.98        3.85      1.08 o
  -1  -7  15       13.95       15.24      1.38 o
   0  -7  15        2.03        1.24      0.92 o
   1  -7  15        0.89        1.02      0.90 o
   2  -7  15        2.25        2.57      1.73 o
   3  -7  15        0.77        1.04      0.77 o
   4  -7  15        0.13       -0.58      0.78 o
   5  -7  15        0.27       -1.03      1.03 o
  -5  -6  15        4.52        4.50      2.24 o
  -4  -6  15        7.39        8.17      1.14 o
  -3  -6  15        0.25        0.20      0.91 o
  -2  -6  15        2.51        3.41      0.89 o
  -1  -6  15        0.01        0.46      0.88 o
   0  -6  15        4.16        3.70      0.96 o
   1  -6  15        8.75        8.55      1.14 o
   2  -6  15       11.15        8.90      1.04 o
   3  -6  15       63.44       63.56      2.48 o
   4  -6  15        0.94        0.59      0.94 o
   5  -6  15       12.66       17.18      2.60 o
  -6  -5  15        0.00        1.42      1.50 o
  -5  -5  15        4.87        3.77      2.48 o
  -4  -5  15        0.07        0.79      0.91 o
  -3  -5  15        1.10        0.73      0.82 o
  -2  -5  15        7.80        4.77      0.90 o
  -1  -5  15        3.65        1.18      0.86 o
   0  -5  15        0.57       -0.34      0.81 o
   1  -5  15      138.07      129.57      2.76 o
   2  -5  15       57.93       61.18      2.39 o
   3  -5  15        2.00        1.15      0.94 o
   4  -5  15        1.23        0.03      0.94 o
   5  -5  15        4.61        5.16      1.02 o
  -7  -4  15        1.83        2.36      2.60 o
  -6  -4  15        0.42       -0.14      1.41 o
  -5  -4  15        7.94        7.10      1.75 o
  -4  -4  15        6.63        8.37      1.20 o
  -3  -4  15        9.42       10.15      1.17 o
  -2  -4  15        1.54        1.89      0.78 o
  -1  -4  15       14.01       21.46      1.32 o
   0  -4  15       40.43       34.75      1.70 o
   1  -4  15        0.23       -0.62      0.89 o
   2  -4  15        4.51        4.20      1.18 o
   3  -4  15        0.17       -0.18      0.83 o
   4  -4  15        3.14        2.79      1.04 o
   5  -4  15       15.20       18.39      1.33 o
  -7  -3  15        1.22        0.25      1.41 o
  -6  -3  15        5.05        5.63      1.75 o
  -5  -3  15        4.99        5.48      1.58 o
  -4  -3  15       11.02       13.49      1.16 o
  -3  -3  15       16.18       16.75      1.36 o
  -2  -3  15        1.04        0.48      0.72 o
  -1  -3  15        4.62        5.16      0.76 o
   0  -3  15        0.11       -0.60      0.89 o
   1  -3  15        3.80        1.65      0.94 o
   2  -3  15        4.77        4.21      1.46 o
   3  -3  15        2.43        3.03      1.12 o
   4  -3  15        0.35        0.39      0.78 o
   5  -3  15       13.91       14.40      1.57 o
  -8  -2  15        1.33        3.54      1.89 o
  -7  -2  15        0.17       -1.24      1.24 o
  -6  -2  15       29.08       40.65      4.49 o
  -5  -2  15        0.07        0.00      1.34 o
  -4  -2  15       25.16       33.33      1.62 o
  -3  -2  15       15.60        9.40      0.98 o
  -2  -2  15       39.58       40.66      1.45 o
  -1  -2  15        0.01       -0.70      0.73 o
   0  -2  15       21.62       19.85      1.55 o
   1  -2  15       15.93       12.38      2.08 o
   2  -2  15        2.74        1.76      0.94 o
   3  -2  15        0.03       -0.29      0.86 o
   4  -2  15       16.02       14.58      1.42 o
   5  -2  15        2.21        2.72      0.88 o
  -8  -1  15        7.58        9.92      2.60 o
  -7  -1  15       34.72       35.19      2.67 o
  -6  -1  15       34.73       37.03      5.08 o
  -5  -1  15       10.74        9.15      2.24 o
  -4  -1  15       46.72       51.00      2.01 o
  -3  -1  15       11.85       12.38      1.02 o
  -2  -1  15       59.19       56.55      1.97 o
  -1  -1  15       17.36       12.45      1.20 o
   0  -1  15       52.11       44.40      2.05 o
   1  -1  15       13.64       10.35      1.24 o
   2  -1  15        6.45        6.26      1.59 o
   3  -1  15        8.21        8.89      1.25 o
   4  -1  15        1.01        0.96      1.33 o
  -8   0  15       67.57       66.37      4.96 o
  -7   0  15        7.62        6.14      2.36 o
  -6   0  15        2.15        0.02      1.54 o
  -5   0  15       15.53       12.99      1.84 o
  -4   0  15        5.70        3.42      0.86 o
  -3   0  15       31.51       31.58      1.58 o
  -2   0  15       15.10       14.98      1.22 o
  -1   0  15        2.79        1.59      0.89 o
   0   0  15       27.83       23.22      1.99 o
   1   0  15       14.55       12.09      1.38 o
   2   0  15        3.27        2.37      1.39 o
   3   0  15        2.02        2.91      0.97 o
   4   0  15        1.43        1.38      1.00 o
  -8   1  15        0.93        0.94      2.13 o
  -7   1  15        5.52        5.90      2.13 o
  -6   1  15        2.12        1.31      1.24 o
  -5   1  15        2.22        3.37      0.79 o
  -4   1  15       41.03       39.77      1.45 o
  -3   1  15        2.03        0.59      0.86 o
  -2   1  15        0.54       -0.87      2.24 o
  -1   1  15        0.52       -1.08      1.08 o
   0   1  15        6.39        7.37      1.51 o
   1   1  15        1.31        0.99      0.94 o
   2   1  15        2.74        2.75      1.04 o
   3   1  15        1.51        2.12      1.00 o
  -8   2  15        0.06        0.71      1.89 o
  -7   2  15        0.29        1.89      1.89 o
  -6   2  15       16.45       18.90      2.83 o
  -5   2  15        1.36       -0.35      0.73 o
  -4   2  15        4.33        3.55      1.02 o
  -3   2  15        0.60       -0.19      0.86 o
  -2   2  15       43.33       43.75      3.77 o
  -1   2  15        1.24        1.57      1.24 o
   0   2  15       12.37       14.18      1.81 o
   1   2  15        3.89        6.28      1.21 o
   2   2  15        0.70        2.69      1.00 o
   3   2  15       15.74       17.62      1.59 o
  -8   3  15        7.32        7.56      2.36 o
  -7   3  15        0.04        0.00      1.65 o
  -6   3  15        4.77        1.89      2.13 o
  -5   3  15       28.20       30.82      1.85 o
  -4   3  15        1.77        2.08      0.97 o
  -3   3  15        0.01        0.13      0.91 o
  -2   3  15        0.98       -1.05      1.08 o
  -1   3  15        0.77        1.61      1.18 o
   0   3  15        0.37        1.27      1.31 o
   1   3  15        2.47        2.80      1.11 o
   2   3  15        4.62        5.80      1.25 o
  -7   4  15       14.04       11.34      2.83 o
  -6   4  15        1.11        1.65      2.13 o
  -5   4  15        2.85        5.20      1.22 o
  -4   4  15        2.11        4.21      1.44 o
  -3   4  15        2.65        4.29      1.39 o
  -2   4  15       33.10       42.21      3.54 o
  -1   4  15        1.55        1.01      1.35 o
   0   4  15        0.38       -0.96      1.31 o
   1   4  15       30.30       30.87      2.95 o
  -7   5  15        0.01        0.24      1.89 o
  -6   5  15        0.13       -0.71      1.89 o
  -5   5  15        0.14        0.84      1.00 o
  -4   5  15       15.61       15.10      1.60 o
  -3   5  15        4.45        3.46      1.48 o
  -2   5  15        2.29        1.10      1.35 o
  -1   5  15        0.03       -0.06      1.31 o
  -5   6  15        6.96        8.74      1.65 o
  -4   6  15        3.05        6.76      1.57 o
  -3   6  15        2.57        1.71      1.54 o
  -1  -8  16        9.15       12.24      1.38 o
   0  -8  16        0.15       -0.39      0.92 o
   1  -8  16        6.13        4.64      1.16 o
   2  -8  16       10.56        7.07      1.81 o
  -3  -7  16        0.30        1.68      1.17 o
  -2  -7  16        2.86        2.95      1.22 o
  -1  -7  16        8.43        6.97      1.20 o
   0  -7  16        0.54        0.31      0.92 o
   1  -7  16        1.23        0.13      0.94 o
   2  -7  16        0.13        0.07      1.64 o
   3  -7  16       18.05       21.25      1.41 o
  -4  -6  16        5.15        3.24      1.05 o
  -3  -6  16        0.34        1.57      0.95 o
  -2  -6  16        2.21        1.71      1.19 o
  -1  -6  16        2.68        1.24      0.90 o
   0  -6  16       17.08       18.63      1.46 o
   1  -6  16        0.09        0.84      0.90 o
   2  -6  16       11.11       11.84      1.14 o
   3  -6  16        1.60        3.16      1.14 o
   4  -6  16        1.63        3.02      1.21 o
  -5  -5  16        2.02        2.20      1.65 o
  -4  -5  16        0.03        1.00      0.96 o
  -3  -5  16        0.50        1.03      0.91 o
  -2  -5  16        5.59        5.59      1.06 o
  -1  -5  16        6.36        3.56      1.00 o
   0  -5  16       35.59       34.38      1.82 o
   1  -5  16        9.65        7.69      1.62 o
   2  -5  16        3.26        4.29      1.13 o
   3  -5  16        1.97        1.81      1.04 o
   4  -5  16        6.26        8.82      1.35 o
  -6  -4  16       11.27       10.65      2.13 o
  -5  -4  16       11.60       15.39      2.17 o
  -4  -4  16        0.16        1.12      0.91 o
  -3  -4  16        1.66        2.43      0.95 o
  -2  -4  16       26.94       28.72      1.52 o
  -1  -4  16       64.19       69.56      2.26 o
   0  -4  16        0.24       -0.68      0.68 o
   1  -4  16        0.00        0.42      0.99 o
   2  -4  16        2.12       -0.34      0.92 o
   3  -4  16        0.89       -0.97      0.97 o
   4  -4  16        0.18       -0.67      0.96 o
  -6  -3  16        1.51        2.85      2.01 o
  -5  -3  16       22.37       25.26      2.58 o
  -4  -3  16       17.01       19.78      1.55 o
  -3  -3  16        3.45        3.86      1.01 o
  -2  -3  16       12.77       14.29      1.18 o
  -1  -3  16        1.68        2.37      0.82 o
   0  -3  16        0.46       -0.89      0.89 o
   1  -3  16        6.75        5.34      1.13 o
   2  -3  16       12.20       13.03      1.42 o
   3  -3  16        0.20        0.76      0.97 o
   4  -3  16        0.16       -0.54      0.97 o
  -7  -2  16        5.59        8.01      1.92 o
  -6  -2  16       40.58       41.24      3.01 o
  -5  -2  16       18.05       24.19      2.60 o
  -4  -2  16        6.42        7.07      1.10 o
  -3  -2  16        0.00       -0.46      0.80 o
  -2  -2  16        1.53        1.50      0.72 o
  -1  -2  16        1.31        1.06      0.98 o
   0  -2  16        3.15        3.86      1.52 o
   1  -2  16        0.00       -0.56      0.89 o
   2  -2  16        1.30        0.45      0.94 o
   3  -2  16        1.32        0.71      0.97 o
   4  -2  16        0.52        1.41      1.04 o
  -7  -1  16        2.94        8.03      2.60 o
  -6  -1  16       22.41       28.75      2.58 o
  -5  -1  16        4.24        4.13      1.67 o
  -4  -1  16        9.35        9.35      1.11 o
  -3  -1  16        0.30        1.14      0.88 o
  -2  -1  16        1.69        3.78      0.91 o
  -1  -1  16        0.28       -0.82      0.82 o
   0  -1  16        3.33        1.71      0.96 o
   1  -1  16       17.51       16.30      1.52 o
   2  -1  16        0.62        0.52      0.94 o
   3  -1  16       21.69       23.44      1.74 o
  -7   0  16        5.68        5.20      2.13 o
  -6   0  16        4.50        4.28      1.77 o
  -5   0  16        0.17        0.94      1.34 o
  -4   0  16       29.76       29.35      1.65 o
  -3   0  16       14.65       12.21      1.18 o
  -2   0  16       14.77       12.67      1.24 o
  -1   0  16        0.62        0.19      0.89 o
   0   0  16        3.61        3.45      1.07 o
   1   0  16        0.41       -0.86      0.86 o
   2   0  16        6.78        5.90      1.25 o
   3   0  16       14.43       14.70      3.41 o
  -7   1  16        1.06        3.07      2.13 o
  -6   1  16        6.87        4.25      2.13 o
  -5   1  16        1.60        1.18      1.34 o
  -4   1  16        0.87       -0.29      0.67 o
  -3   1  16        0.08        0.81      1.64 o
  -2   1  16        0.16       -0.08      2.36 o
  -1   1  16        0.22       -0.86      0.86 o
   0   1  16        1.85        2.82      1.02 o
   1   1  16        2.16        2.91      1.10 o
   2   1  16        0.03       -1.02      1.02 o
  -7   2  16        6.87        9.92      2.60 o
  -6   2  16        0.28        0.47      1.89 o
  -5   2  16        0.00        0.08      0.85 o
  -4   2  16        1.87        3.29      2.06 o
  -3   2  16        1.53        2.04      1.19 o
  -2   2  16        1.29        4.11      1.35 o
  -1   2  16       19.34       21.07      2.15 o
   0   2  16        7.88        9.42      1.35 o
   1   2  16       12.39       15.61      1.60 o
  -7   3  16        6.35        1.65      1.89 o
  -6   3  16        6.94        7.32      2.36 o
  -5   3  16        2.86        4.36      1.18 o
  -4   3  16        2.06        0.84      1.03 o
  -3   3  16        0.25        0.74      2.24 o
  -2   3  16       19.68       20.30      2.15 o
  -1   3  16       30.51       29.87      4.37 o
   0   3  16       10.80       10.86      1.92 o
  -6   4  16        1.36        2.60      2.13 o
  -5   4  16        0.05       -0.21      0.76 o
  -4   4  16       14.75       19.43      1.69 o
  -3   4  16        0.28        0.90      1.35 o
  -2   4  16       11.78        9.36      1.70 o
  -1   4  16        0.69       -0.71      1.31 o
  -1  -7  17        0.02       -0.99      0.99 o
   0  -7  17        0.00       -0.58      0.89 o
   1  -7  17        1.59       -0.46      1.23 o
  -3  -6  17        6.25        5.49      1.52 o
  -2  -6  17        7.45        5.51      1.47 o
  -1  -6  17       35.93       37.62      2.52 o
   0  -6  17        5.10        6.53      1.16 o
   1  -6  17       24.11       31.82      1.85 o
   2  -6  17        0.07       -0.39      0.83 o
  -4  -5  17        0.15       -0.19      0.91 o
  -3  -5  17       24.29       29.66      1.85 o
  -2  -5  17        6.33        6.11      1.15 o
  -1  -5  17        1.65        3.11      1.04 o
   0  -5  17        0.25        2.38      1.23 o
   1  -5  17        0.95       -0.18      0.80 o
   2  -5  17        1.72        1.29      1.58 o
   3  -5  17        0.03       -0.71      1.42 o
  -5  -4  17        1.27       -1.22      1.58 o
  -4  -4  17        8.44        8.77      1.28 o
  -3  -4  17       20.58       26.07      1.71 o
  -2  -4  17        0.79        0.28      0.95 o
  -1  -4  17        0.75        1.50      0.94 o
   0  -4  17        0.05       -0.15      0.78 o
   1  -4  17        0.46        0.21      0.99 o
   2  -4  17        3.08        1.90      1.14 o
   3  -4  17        0.17       -0.77      0.94 o
  -5  -3  17       15.03       16.82      2.34 o
  -4  -3  17       15.20       20.46      1.57 o
  -3  -3  17        1.55        1.62      1.06 o
  -2  -3  17        0.10       -0.21      1.26 o
  -1  -3  17        5.67        7.00      0.99 o
   0  -3  17        1.35        1.01      1.02 o
   1  -3  17        1.53        0.64      1.02 o
   2  -3  17        6.73        9.03      1.38 o
   3  -3  17        4.53        6.78      1.28 o
  -6  -2  17        4.79        4.84      1.84 o
  -5  -2  17        0.21        2.30      1.77 o
  -4  -2  17       14.46       18.16      1.61 o
  -3  -2  17        2.21        0.76      1.08 o
  -2  -2  17        9.98        9.00      1.01 o
  -1  -2  17       13.47       12.20      1.47 o
   0  -2  17        0.17        0.55      1.13 o
   1  -2  17        9.12        9.50      1.38 o
   2  -2  17       30.17       29.32      2.83 o
  -6  -1  17        7.33       10.35      2.00 o
  -5  -1  17        0.72       -0.08      1.42 o
  -4  -1  17        1.24        1.15      1.00 o
  -3  -1  17        8.59        8.42      1.33 o
  -2  -1  17        0.92       -0.89      0.89 o
  -1  -1  17        0.18       -0.22      0.96 o
   0  -1  17       10.81       16.66      2.59 o
   1  -1  17        0.19        1.41      1.61 o
   2  -1  17        0.34        1.74      1.11 o
  -6   0  17        0.05       -1.89      1.89 o
  -5   0  17        0.00        0.35      1.50 o
  -4   0  17        3.20        3.04      1.00 o
  -3   0  17        1.46        0.28      0.83 o
  -2   0  17        6.63       10.95      1.97 o
  -1   0  17        2.22        4.63      1.65 o
   0   0  17       27.98       30.58      2.02 o
   1   0  17        0.61        0.53      1.41 o
  -6   1  17        6.87        7.56      2.60 o
  -5   1  17        0.25       -0.31      1.77 o
  -4   1  17        0.10       -0.82      0.92 o
  -3   1  17        0.08        1.77      1.31 o
  -2   1  17        0.00       -0.57      0.96 o
  -1   1  17        3.38        3.46      1.16 o
   0   1  17        3.15        4.02      1.27 o
   1   1  17       13.05       16.01      2.04 o
  -5   2  17        1.27       -0.24      2.13 o
  -4   2  17       18.26       27.09      1.54 o
  -3   2  17        3.78        3.14      1.35 o
  -2   2  17        0.35       -0.35      1.31 o
  -1   2  17        4.83        2.60      1.10 o
   0   2  17        9.62       10.20      1.81 o
  -4   3  17        0.15        0.21      1.22 o
  -3   3  17       15.33       12.67      1.87 o
  -2   3  17       19.48       18.91      2.21 o
  -1  -5  18        0.34        0.58      1.00 o
   0  -5  18        0.88        2.60      1.89 o
  -3  -4  18        4.43       10.07      2.72 o
  -2  -4  18        0.06       -0.42      1.10 o
  -1  -4  18        5.00        3.42      1.04 o
   0  -4  18        8.90        9.10      1.13 o
  -3  -3  18        0.01        0.66      1.14 o
  -2  -3  18        0.16       -0.63      0.88 o
  -1  -3  18        2.08        2.02      0.94 o
   0  -3  18        5.07        5.32      1.76 o
   1  -3  18        0.01        0.59      3.19 o
  -4  -2  18        0.07       -0.91      0.91 o
  -3  -2  18        0.99        2.07      1.07 o
  -2  -2  18        0.64        0.85      0.79 o
  -1  -2  18       10.68       13.44      1.49 o
   0  -2  18        8.94        8.57      1.69 o
  -4  -1  18        1.94        2.34      1.10 o
  -3  -1  18        0.03       -1.01      1.05 o
  -2  -1  18        1.35        0.61      0.85 o
  -1  -1  18        7.10        7.24      1.35 o
   0  -1  18        0.76        0.92      1.14 o
  -4   0  18        5.13        5.64      1.25 o
  -3   0  18       13.63       22.79      1.81 o
  -2   0  18        1.79        3.81      1.65 o
  -1   0  18        7.78        7.78      1.38 o
  -3   1  18        4.23        4.96      2.83 o
  -2   1  18        0.21       -1.65      1.65 o
 
